# Supplementary material for: Characterization of the immune profile of oral tongue squamous cell carcinomas with advancing disease
Source: Cancer Med. 2020 May 8;9(13):4791–807. doi: 10.1002/cam4.3106 (PMC7333861; doi:10.1002/cam4.3106)
Supplement: Supplementary file 5 — File S3 [file CAM4-9-4791-s005.csv]

Code.Class	Name	Accession	NR	NR	NR	NR	NR	NR	NR	NR	NR	NR	NR	NR	NR	NR	NR	NR	NR	NR	NR	NR	NR	NR	NR	NR	NR	NR	NR	NR	RC	RC	RC	RC	RC	RC	RC	RC	RC	RC	RC	RC
Endogenous	A2M	NM_000014.4	2780	2882	2751	2826	1453	2835	1346	2078	2685	754	2038	3076	3862	3193	1406	4456	5162	6110	2936	5216	5130	5663	5176	1607	2212	776	3323	5188	2998	2433	5419	1887	2963	3620	2281	2611	1057	895	1215	1903
Endogenous	ABCB1	NM_000927.3	57	66	76	78	36	93	32	53	83	41	53	80	44	50	95	134	242	187	48	221	128	114	195	26	54	43	106	112	145	67	62	38	150	152	87	109	27	16	16	71
Endogenous	ABL1	NM_005157.3	224	599	517	442	295	482	155	459	498	189	190	484	341	505	355	519	547	551	510	487	480	790	487	152	273	132	438	489	449	300	384	530	476	483	285	266	137	406	92	269
Endogenous	ADA	NM_000022.2	118	131	593	148	340	278	50	230	134	92	58	265	265	217	251	313	256	197	180	251	213	157	200	47	137	61	189	327	232	181	144	392	254	375	304	135	84	355	54	218
Endogenous	ADORA2A	NM_000675.3	112	36	52	108	41	91	52	42	75	37	74	101	114	60	35	75	119	56	73	97	52	80	87	35	110	56	52	100	142	48	71	51	118	81	56	96	53	25	37	131
Endogenous	AICDA	NM_020661.1	4	9	12	4	7	11	3	6	11	10	5	6	9	9	4	11	13	9	11	11	5	3	7	5	4	14	7	16	7	8	12	6	11	9	16	11	8	10	4	5
Endogenous	AIRE	NM_000383.2	19	13	16	14	9	20	11	17	29	11	9	21	11	14	11	18	17	12	11	25	28	16	20	9	27	11	15	60	12	13	11	10	16	13	17	13	10	10	10	16
Endogenous	AKT3	NM_181690.1	716	1130	922	1505	370	704	399	576	999	415	492	605	631	1426	385	584	1036	1386	577	918	789	734	868	449	756	321	790	870	856	469	705	435	865	909	622	768	629	572	504	562
Endogenous	ALCAM	NM_001627.3	83	178	748	286	362	562	81	193	241	151	58	267	227	1608	121	336	393	547	329	284	262	431	224	79	82	33	391	224	164	219	862	518	287	217	221	141	68	383	83	108
Endogenous	AMBP	NM_001633.3	8	9	3	9	6	1	7	10	4	5	4	2	7	14	5	4	9	7	6	14	8	5	7	7	9	9	11	24	6	5	6	4	6	4	11	5	7	6	6	3
Endogenous	AMICA1	NM_153206.2	837	410	390	445	371	416	179	223	563	200	357	606	491	587	432	541	469	433	564	558	430	569	367	192	516	321	396	874	954	404	497	258	759	766	625	580	325	424	217	722
Endogenous	ANP32B	NM_006401.2	1642	1291	1711	1704	3033	1164	461	1072	1119	735	661	1303	2016	1273	2261	1980	1432	1852	2679	1308	1400	1640	1229	483	735	259	2101	1426	979	712	1977	1875	1458	1429	1439	1352	986	1978	916	1249
Endogenous	ANXA1	NM_000700.1	27555	29572	19519	13992	22443	24289	6345	22001	25245	13874	13450	18366	31045	29779	170074	31946	26319	23440	60451	52253	95954	57552	69561	3771	10210	7708	114389	30247	59715	24409	11910	18006	51267	56315	14768	19357	14534	41116	9072	12436
Endogenous	APOE	NM_000041.2	1117	2728	6041	2631	1485	541	869	1582	2832	1475	1862	4204	2040	1129	76	1389	1088	2374	978	1450	347	363	846	815	4334	474	353	3050	1256	1965	1948	2983	1814	1241	4424	3420	887	887	1226	5127
Endogenous	APP	NM_000484.3	3590	6772	6117	5054	5701	11780	2504	9624	9201	2549	2079	7558	6818	9341	6169	4358	6360	8623	6384	4997	4085	7775	4329	1601	2734	1203	5062	5613	3846	9439	10922	11406	4959	5257	4806	4283	3088	11435	3472	3970
Endogenous	ARG1	NM_000045.2	39	14	15	7	8	9	9	17	17	42	138	12	7	38	49	25	159	103	14	39	165	31	138	2	7	16	149	23	49	7	10	84	66	24	13	11	4	6	9	7
Endogenous	ARG2	NM_001172.3	19	62	56	30	30	32	15	31	38	14	14	55	18	99	47	68	43	73	49	53	58	45	93	28	14	10	162	21	52	29	24	67	37	50	18	16	11	146	9	25
Endogenous	ATF1	NM_005171.2	74	174	287	314	197	206	48	211	180	60	45	173	75	317	311	384	424	449	234	313	291	203	251	35	69	25	385	240	215	127	107	264	314	272	171	109	37	257	22	133
Endogenous	ATF2	NM_001256090.1	243	484	559	524	359	537	137	510	527	182	186	443	325	636	400	718	852	807	492	764	579	564	538	94	230	128	600	630	554	336	487	559	697	620	461	402	115	447	119	368
Endogenous	ATG10	NM_001131028.1	34	85	75	144	121	80	18	75	83	50	39	80	48	144	100	91	122	137	90	98	106	114	144	19	45	25	137	132	87	41	55	94	96	79	78	43	21	87	18	60
Endogenous	ATG12	NM_004707.2	38	46	60	51	56	47	15	57	54	14	18	53	67	52	57	41	57	44	56	50	47	55	51	14	19	15	52	43	46	40	55	45	52	34	32	25	24	78	14	28
Endogenous	ATG16L1	NM_198890.2	205	251	369	281	365	393	141	351	269	146	140	267	223	381	405	466	428	478	300	312	317	314	264	78	167	106	390	328	348	280	238	352	398	384	371	210	90	239	127	270
Endogenous	ATG5	NM_004849.2	75	191	427	218	142	226	38	313	175	76	33	168	88	384	443	504	471	362	245	325	372	401	282	26	67	41	446	268	228	162	153	338	360	316	263	138	33	435	19	166
Endogenous	ATG7	NM_001136031.2	308	363	433	485	321	559	172	367	563	223	277	401	505	489	327	579	579	561	486	605	473	492	599	171	295	188	553	702	561	385	501	449	600	559	413	379	270	545	401	512
Endogenous	ATM	NM_000051.3	64	17	29	24	31	36	21	20	21	14	38	21	35	21	19	35	39	20	33	26	22	10	16	19	30	22	21	21	36	38	29	20	32	23	33	44	38	24	28	36
Endogenous	AXL	NM_021913.2	390	1029	1270	894	482	999	237	558	922	405	206	771	468	1030	343	485	836	878	686	700	583	606	569	397	397	111	513	719	588	598	1922	670	729	738	475	683	345	810	214	630
Endogenous	BAGE	NM_001187.1	15	8	6	14	4	7	5	10	7	25	8	5	15	12	6	7	7	15	14	14	9	13	16	9	21	7	17	5	11	21	8	18	5	3	6	7	9	4	11	9
Endogenous	BATF	NM_006399.3	180	87	144	135	71	60	53	48	104	42	89	159	132	124	37	71	62	43	87	86	48	44	54	54	141	40	37	102	139	65	91	56	116	92	113	91	81	46	51	209
Endogenous	BAX	NM_138761.3	905	776	937	1169	886	902	311	1031	823	498	528	882	952	1073	823	1210	998	958	1533	704	660	1138	695	313	451	217	786	994	698	549	1253	1167	864	798	908	770	510	1108	335	943
Endogenous	BCL10	NM_003921.2	994	1106	1645	1126	1305	1230	424	1137	1521	662	565	1125	1929	1222	1820	1722	1244	1179	1597	1044	1082	1696	1284	444	591	377	1434	1028	1019	854	2131	1817	1084	1191	885	912	889	1572	673	975
Endogenous	BCL2	NM_000657.2	420	297	235	469	181	275	287	137	402	196	397	343	268	266	108	260	368	378	319	375	213	192	304	292	382	278	240	295	412	253	301	179	433	292	316	479	334	99	267	407
Endogenous	BCL2L1	NM_001191.2	844	961	1676	1136	746	1412	320	1310	1062	426	480	1060	1115	1309	2491	1594	1641	1228	1290	1501	1154	1940	1115	339	465	250	1751	1178	1133	776	1669	1116	1184	1151	1041	804	326	1631	296	714
Endogenous	BCL6	NM_001706.2	612	1065	669	635	808	737	648	667	761	563	562	1026	1131	1110	345	987	1023	1138	1061	616	577	1008	1155	425	563	420	1280	856	1083	755	1334	606	833	935	608	685	412	528	361	655
Endogenous	BID	NM_001196.2	14	21	45	31	19	47	7	34	24	16	5	21	7	56	29	46	60	43	28	36	25	28	19	8	26	8	40	43	47	24	26	68	38	43	37	21	6	40	7	27
Endogenous	BIRC5	NM_001168.2	293	216	516	652	873	492	173	615	182	442	144	366	364	650	751	532	401	358	808	162	314	415	227	199	198	114	290	299	273	469	1197	1269	241	239	421	274	462	1138	186	486
Endogenous	BLK	NM_001715.2	25	29	9	31	5	25	24	15	50	15	16	27	11	14	5	23	22	6	10	16	16	9	22	18	25	13	14	22	16	18	44	9	30	11	42	24	9	11	8	19
Endogenous	BLNK	NM_013314.2	125	110	100	186	62	65	26	144	107	48	84	78	92	115	388	122	194	109	110	244	204	120	234	13	54	38	246	97	153	56	22	51	204	163	92	86	40	169	39	115
Endogenous	BMI1	NM_005180.5	100	267	305	280	125	298	61	246	241	86	75	153	121	287	228	398	593	455	190	451	327	309	301	31	105	45	447	319	225	121	129	332	301	372	204	159	39	207	43	147
Endogenous	BST1	NM_004334.2	60	176	174	148	89	158	52	145	126	37	38	125	83	199	81	199	238	302	109	279	186	138	198	40	94	36	174	271	187	76	88	126	169	158	175	117	46	50	14	99
Endogenous	BST2	NM_004335.2	3053	280	1385	1988	2011	1870	192	2510	906	270	448	3074	2252	335	2041	1051	604	844	4174	1125	545	201	410	597	450	269	1005	827	1430	722	650	862	1373	2054	2656	2792	1354	1019	367	4502
Endogenous	BTK	NM_000061.1	98	62	105	149	53	111	30	50	71	26	85	80	90	72	40	156	163	98	94	178	84	60	90	42	77	32	68	149	127	51	91	55	138	101	119	141	40	92	29	96
Endogenous	BTLA	NM_181780.2	118	86	86	84	39	54	26	22	90	19	37	124	33	100	25	58	91	41	53	101	50	20	37	13	52	26	51	91	63	28	45	24	134	111	208	80	31	21	15	91
Endogenous	C1QA	NM_015991.2	1075	354	1663	968	915	634	280	466	536	336	456	1039	558	668	419	1310	720	1103	998	900	419	321	840	417	931	281	336	1028	965	229	823	1438	977	1060	1251	1221	660	1101	216	3130
Endogenous	C1QB	NM_000491.3	1862	651	3729	2014	1733	1057	487	1011	847	702	702	2120	1176	1053	789	2110	831	1852	1599	1159	498	503	1096	608	1371	460	510	1649	1595	419	1181	2660	1521	1642	2417	2086	1237	2042	318	5281
Endogenous	C1QBP	NM_001212.3	2054	1637	1374	1526	2460	1439	680	1390	884	888	899	1402	1910	2084	2986	2616	2044	1554	2267	1691	2151	1934	1589	613	928	641	2129	1381	1366	1405	2245	1613	1493	1812	1574	1145	1302	2399	1031	1888
Endogenous	C1R	NM_001733.4	2427	6350	4786	6248	3481	6808	1304	4874	7814	1350	1498	5694	2229	6862	3535	10780	10311	6241	4700	7678	7495	6794	6666	813	2612	978	5718	6542	7111	3633	3393	5837	7647	6972	4409	3498	951	4093	390	3622
Endogenous	C1S	NM_001734.2	1193	3010	2589	3582	1357	2703	460	1933	3315	423	792	1957	897	2888	1759	4516	4818	3211	1502	3749	3309	2490	2839	346	1193	267	2761	3075	2308	1034	1141	1986	3232	3362	2095	1417	487	1686	173	1458
Endogenous	C2	NM_000063.3	305	199	386	350	213	244	79	214	364	80	155	374	250	182	133	358	301	158	245	248	148	185	216	90	264	48	99	301	281	90	188	304	233	276	374	303	181	170	97	575
Endogenous	C3	NM_000064.2	416	840	1166	903	480	1314	231	545	1128	49	301	990	323	567	426	2563	2268	1264	778	1241	900	957	1209	125	442	150	1181	801	985	267	432	802	1744	1637	1340	618	93	181	40	442
Endogenous	C3AR1	NM_004054.2	154	144	389	209	186	180	55	155	279	75	100	256	175	272	118	245	213	289	222	215	121	76	173	54	183	29	96	270	161	76	115	266	205	226	278	178	70	187	32	230
Endogenous	C4B	NM_001002029.3	607	571	310	2138	427	475	963	343	852	372	1105	1533	1062	396	85	661	1721	1064	1099	440	363	630	644	915	1934	376	261	749	1235	874	2044	363	484	385	286	919	652	142	621	751
Endogenous	C4BPA	NM_000715.3	2	6	9	3	2	2	3	1	5	2	2	7	12	4	6	5	3	3	5	5	4	2	5	1	4	1	3	2	6	7	6	1	6	4	4	3	6	4	3	8
Endogenous	C5	NM_001735.2	24	45	44	52	48	44	19	31	43	28	19	28	26	40	22	75	58	63	34	56	50	45	44	9	22	25	60	63	59	40	42	41	68	49	44	34	16	26	15	52
Endogenous	C6	NM_000065.2	21	24	21	17	20	45	25	34	12	21	11	9	16	28	48	260	117	161	26	39	63	36	216	23	10	47	54	86	129	43	39	48	53	122	31	24	9	8	8	16
Endogenous	C7	NM_000587.2	25	58	45	64	57	138	86	79	58	13	56	45	51	30	68	460	97	533	74	107	30	56	124	104	55	67	96	97	67	33	102	113	124	108	348	41	17	12	12	25
Endogenous	C8A	NM_000562.2	7	3	7	6	8	5	3	5	3	4	4	3	7	8	7	12	1	8	11	11	11	8	3	5	4	2	10	3	8	8	7	5	9	9	6	6	3	5	5	9
Endogenous	C8B	NM_000066.2	11	8	11	4	13	5	6	9	6	9	4	8	12	15	12	7	8	14	12	14	11	9	11	3	7	3	12	14	6	6	12	6	2	9	9	9	4	8	4	10
Endogenous	C8G	NM_000606.2	37	54	21	77	40	18	42	28	24	19	37	31	35	47	23	51	22	64	52	45	29	41	24	26	24	23	37	33	18	63	55	18	36	29	14	36	29	7	39	27
Endogenous	C9	NM_001737.3	13	11	12	10	11	10	5	12	11	10	9	22	9	12	15	6	8	16	14	10	9	11	11	9	9	5	14	14	19	9	10	12	16	16	8	9	12	9	5	22
Endogenous	CAMP	NM_004345.3	14	7	3	4	4	7	7	9	8	9	7	4	5	15	5	3	7	30	10	4	8	8	3	5	14	4	26	13	11	19	14	18	5	6	20	7	4	5	5	8
Endogenous	CARD11	NM_032415.2	369	108	133	200	90	210	68	69	199	64	123	199	122	130	69	118	97	67	242	142	68	68	64	88	177	105	60	156	158	139	126	154	253	196	189	212	98	105	72	303
Endogenous	CARD9	NM_052813.4	77	42	53	89	55	42	22	50	56	54	40	57	35	61	51	57	32	64	57	47	34	34	40	37	57	30	43	69	71	65	49	45	93	70	54	77	63	69	43	117
Endogenous	CASP1	NM_001223.3	347	148	366	229	241	243	26	195	151	61	80	217	280	293	341	456	378	241	406	330	303	250	207	71	136	39	417	242	254	151	201	365	329	300	302	185	94	292	43	399
Endogenous	CASP10	NM_032977.3	17	27	24	25	18	24	11	14	9	18	12	7	12	15	15	25	28	41	21	21	21	18	31	10	8	4	17	31	28	14	16	23	19	32	26	19	13	19	12	27
Endogenous	CASP3	NM_032991.2	302	396	350	584	245	322	98	458	341	189	165	273	290	509	330	608	532	380	472	494	329	436	438	93	188	84	424	437	294	198	338	393	445	408	444	288	153	350	101	350
Endogenous	CASP8	NM_001228.4	699	536	560	814	863	415	195	455	736	256	291	714	684	610	579	714	640	435	550	670	471	486	494	147	413	235	477	619	853	434	676	371	912	769	690	555	272	546	251	757
Endogenous	CCL1	NM_002981.1	16	8	11	7	9	6	8	14	8	10	12	14	7	14	9	12	10	10	20	17	15	3	12	1	11	1	17	16	7	20	6	15	10	6	9	8	8	14	5	14
Endogenous	CCL11	NM_002986.2	87	244	354	73	61	129	56	68	236	21	49	389	176	125	17	41	169	31	162	80	62	412	51	24	152	17	65	194	202	185	38	213	57	57	127	120	18	23	16	84
Endogenous	CCL13	NM_005408.2	410	118	440	294	270	329	53	218	451	78	171	206	152	690	271	623	512	433	286	221	299	249	370	124	95	125	248	235	818	167	405	451	651	514	441	475	141	572	154	788
Endogenous	CCL14	NM_032963.3	93	143	119	165	107	496	119	206	200	76	174	171	157	258	348	740	1129	661	224	807	845	542	850	91	205	78	411	1153	646	300	431	163	599	722	216	263	61	64	40	203
Endogenous	CCL15	NM_032965.3	8	8	11	9	8	5	7	9	4	6	4	10	5	3	10	10	6	10	9	7	6	6	9	6	14	3	8	10	15	9	6	8	6	4	7	9	5	9	4	15
Endogenous	CCL16	NM_004590.2	8	10	8	5	11	19	8	12	11	12	11	9	10	13	21	16	28	23	18	32	32	11	28	3	14	10	17	40	28	12	26	12	18	14	15	10	7	8	5	12
Endogenous	CCL17	NM_002987.2	51	86	68	89	166	68	41	27	117	66	43	53	12	808	34	52	80	382	50	80	16	45	35	18	17	20	48	54	69	43	220	24	78	26	181	66	5	39	38	38
Endogenous	CCL18	NM_002988.2	161	473	1983	555	438	789	66	324	1922	256	196	728	202	1742	1240	6155	2537	1104	465	873	1258	885	1983	56	287	102	952	1680	5547	420	618	2395	2165	3832	2393	1189	113	1828	54	2221
Endogenous	CCL19	NM_006274.2	1833	1752	746	1850	512	1603	649	490	2705	303	1255	2023	763	588	355	1323	2358	1209	2544	1507	508	1057	841	457	2768	1654	293	1565	3000	1437	634	302	3129	1602	1819	1379	737	496	333	1554
Endogenous	CCL2	NM_002982.3	565	574	946	947	244	535	418	538	1895	61	263	2025	1003	358	291	733	565	761	1094	517	504	1188	341	654	500	131	469	525	1733	489	283	1111	705	914	528	293	387	803	144	514
Endogenous	CCL20	NM_004591.1	182	215	145	144	444	392	105	304	184	90	170	205	578	1274	45	82	154	38	300	75	27	337	187	36	346	32	301	185	210	44	1037	930	40	192	80	52	127	138	210	92
Endogenous	CCL21	NM_002989.2	1730	1056	1064	1374	989	2287	503	952	1523	608	798	720	1752	1355	1462	2876	3939	1628	1978	4468	2545	4019	3237	807	634	817	1115	1091	3919	2516	717	1847	3088	2741	1941	2530	779	797	569	1196
Endogenous	CCL22	NM_002990.3	164	124	194	126	77	193	39	116	61	126	74	143	57	712	65	125	285	164	148	105	105	168	71	22	64	68	120	400	278	129	92	55	212	183	411	65	28	62	32	127
Endogenous	CCL23	NM_145898.1	13	10	1	8	5	15	8	11	9	7	9	10	13	23	4	26	15	19	9	85	12	10	17	7	8	3	11	11	12	17	29	16	16	17	3	6	4	7	4	7
Endogenous	CCL24	NM_002991.2	104	8	7	7	33	5	7	10	16	58	15	94	508	40	2	20	25	19	68	11	10	27	23	14	77	6	26	13	42	28	19	14	162	21	59	8	41	45	18	116
Endogenous	CCL25	NM_005624.2	7	3	7	11	5	5	3	6	13	7	3	5	5	3	1	7	7	9	4	10	5	4	4	4	7	5	7	3	8	1	2	2	7	4	5	4	3	1	1	6
Endogenous	CCL26	NM_006072.4	22	45	43	34	35	19	7	41	42	22	11	30	45	40	11	34	31	38	33	37	14	22	16	16	13	8	19	15	29	12	18	32	43	20	274	25	18	27	37	56
Endogenous	CCL27	NM_006664.2	25	5	6	26	12	10	9	6	14	13	7	11	15	12	14	12	13	11	96	7	17	9	9	6	7	13	16	9	10	15	21	58	17	13	6	37	7	8	6	12
Endogenous	CCL28	NM_148672.2	8	6	80	11	8	184	211	60	21	8	81	252	4	3	47	6	29	306	6	160	6	13	3	42	10	3	273	4	3	4	10	7	314	52	9	5	5	9	5	11
Endogenous	CCL3	NM_002983.2	179	70	392	303	434	369	155	418	275	78	210	241	831	236	49	269	149	154	291	165	74	461	150	217	213	55	72	518	493	114	332	366	139	224	182	122	312	405	134	273
Endogenous	CCL3L1	NM_021006.4	191	46	514	409	566	404	116	405	226	71	233	252	683	326	68	345	164	234	241	256	106	581	152	260	290	46	101	504	519	115	325	409	154	293	271	147	213	391	96	297
Endogenous	CCL4	NM_002984.2	310	111	607	487	513	311	264	435	275	78	418	440	1213	398	110	346	149	177	224	301	117	444	221	229	349	58	111	288	362	83	293	448	307	488	413	194	248	340	195	431
Endogenous	CCL5	NM_002985.2	1556	313	396	1300	865	1372	214	489	763	210	314	1491	597	347	388	544	492	296	1012	1135	395	114	372	292	641	251	216	332	1067	1163	2619	930	1478	938	911	861	350	476	119	2123
Endogenous	CCL7	NM_006273.2	11	13	11	10	12	13	6	6	15	6	7	19	19	17	8	12	13	4	24	10	7	12	6	14	4	11	10	10	16	8	9	12	7	9	7	3	13	8	7	12
Endogenous	CCL8	NM_005623.2	106	26	112	66	49	131	19	62	111	18	30	144	75	39	40	141	92	64	111	120	83	90	45	97	36	9	68	116	113	47	39	138	85	174	48	58	41	122	17	144
Endogenous	CCND3	NM_001760.2	351	402	551	414	502	450	190	268	335	383	143	334	352	525	260	284	280	405	401	370	267	293	265	170	223	176	308	359	432	295	606	491	384	340	473	349	244	349	132	539
Endogenous	CCR1	NM_001295.2	124	35	131	115	82	115	20	58	86	45	53	94	106	103	59	159	91	110	126	119	55	105	77	48	92	16	64	198	183	63	49	82	108	112	120	77	42	101	9	163
Endogenous	CCR2	NM_001123041.2	96	47	46	65	36	111	12	40	114	17	54	52	59	90	81	138	153	130	96	218	61	51	72	21	43	30	109	94	117	32	30	38	174	165	183	108	34	83	14	84
Endogenous	CCR3	NM_001837.2	9	12	13	12	11	14	9	17	16	5	8	15	23	5	4	12	14	7	18	12	10	12	13	5	21	7	22	11	10	7	11	12	12	15	8	8	8	7	2	8
Endogenous	CCR4	NM_005508.4	57	56	65	64	47	42	23	33	65	21	39	62	34	132	37	52	72	33	30	55	45	32	21	8	30	13	43	58	60	47	35	39	77	69	103	46	14	35	18	37
Endogenous	CCR5	NM_000579.1	94	41	103	145	35	108	15	38	99	20	27	97	29	49	60	81	95	85	52	187	58	27	29	16	92	16	49	65	178	29	21	32	155	117	119	90	19	72	8	212
Endogenous	CCR6	NM_031409.2	42	36	71	55	29	56	17	29	58	13	34	58	25	70	21	41	47	40	34	72	43	51	27	10	39	17	32	43	65	40	48	37	74	57	82	50	10	38	18	64
Endogenous	CCR7	NM_001838.2	181	72	92	98	56	98	42	35	140	45	139	189	94	104	24	61	61	41	143	38	34	39	49	33	63	65	25	124	190	105	118	14	118	154	213	133	59	21	60	179
Endogenous	CCR9	NM_031200.1	10	7	8	2	4	7	7	2	4	6	7	9	8	9	11	7	4	17	9	11	9	8	7	3	7	4	16	6	12	7	4	5	5	7	11	5	4	4	2	11
Endogenous	CCRL2	NM_003965.4	51	39	84	46	54	47	13	40	41	13	36	49	97	52	20	58	59	44	36	59	36	48	32	28	58	17	39	92	69	43	30	81	47	49	61	25	31	59	13	58
Endogenous	CD14	NM_000591.2	1389	780	1619	1533	1258	1222	506	1031	1660	355	900	1739	1896	1180	684	1759	1296	1225	2002	951	816	1255	1333	951	1553	325	638	1629	1657	794	1393	2215	1342	1271	1355	1384	1519	1383	533	1546
Endogenous	CD160	NM_007053.2	8	8	7	5	3	7	4	6	7	7	6	6	5	9	4	6	11	16	7	26	12	5	9	1	13	6	6	8	15	4	9	4	21	6	15	7	2	6	3	10
Endogenous	CD163	NM_004244.4	257	509	680	607	742	434	356	376	389	512	210	660	239	1019	287	1204	475	662	566	508	248	315	518	158	608	148	209	765	646	255	1029	957	530	673	1221	551	323	885	58	933
Endogenous	CD164	NM_006016.4	625	1933	4266	1933	807	1937	394	1766	1835	565	307	1100	844	3052	1851	2611	2504	3038	1504	2268	2333	2305	1958	207	639	198	2751	2083	1316	910	1152	1954	1927	2053	2485	1041	311	1879	118	1053
Endogenous	CD180	NM_005582.2	171	66	131	120	37	99	42	45	108	23	96	97	153	119	37	167	175	94	110	197	62	54	65	29	181	60	59	106	124	28	69	61	152	105	185	120	33	78	21	98
Endogenous	CD19	NM_001770.4	165	87	32	210	7	108	50	33	158	31	125	122	108	27	16	74	206	30	82	210	39	37	116	25	204	98	40	113	97	56	166	38	153	40	206	175	37	15	49	59
Endogenous	CD1A	NM_001763.2	88	92	314	166	32	175	26	90	85	47	42	51	99	176	72	20	36	141	65	39	113	56	40	4	30	35	96	63	47	61	50	27	112	101	126	68	30	51	37	94
Endogenous	CD1B	NM_001764.2	13	21	21	13	14	5	2	12	9	11	9	21	3	43	8	17	15	15	4	20	12	4	3	1	7	9	11	13	10	13	9	3	69	12	42	12	2	26	1	11
Endogenous	CD1C	NM_001765.2	25	59	66	56	19	62	12	40	62	19	13	30	12	195	39	80	99	203	35	149	75	49	45	7	22	28	64	69	58	57	26	24	208	73	81	43	9	59	7	24
Endogenous	CD1D	NM_001766.3	50	33	32	54	28	35	16	19	34	24	34	42	42	46	12	58	36	46	46	34	22	51	22	19	45	34	16	58	52	45	84	36	23	49	52	47	39	21	21	26
Endogenous	CD1E	NM_001042583.1	29	41	34	43	16	32	6	29	23	10	25	21	12	50	15	32	19	80	21	50	20	19	14	4	17	19	31	14	18	38	6	10	89	29	37	37	12	10	18	18
Endogenous	CD2	NM_001767.3	91	35	57	85	48	48	18	27	59	19	35	87	23	58	34	59	60	36	47	79	54	19	33	6	50	22	28	47	77	25	23	25	126	83	98	89	12	36	14	152
Endogenous	CD200	NM_005944.5	83	255	230	283	79	165	47	99	299	22	79	225	103	124	72	195	275	272	96	255	173	277	154	47	113	44	100	196	241	111	96	242	232	167	224	89	44	83	25	105
Endogenous	CD207	NM_015717.2	33	60	180	138	18	88	15	84	24	29	13	31	69	103	72	31	25	121	44	53	142	79	58	4	8	31	78	44	28	24	18	26	103	74	62	63	11	26	9	42
Endogenous	CD209	NM_021155.2	86	32	156	46	66	102	26	79	61	27	37	65	79	78	68	204	143	107	113	144	112	102	150	42	58	42	73	142	188	52	195	315	122	164	174	90	46	222	28	157
Endogenous	CD22	NM_001771.2	176	72	44	99	28	168	31	18	112	42	128	120	64	45	27	67	79	54	76	100	36	41	77	56	238	249	40	174	109	113	159	47	132	48	144	145	46	31	28	62
Endogenous	CD24	NM_013230.2	11458	5157	7759	5077	3077	5390	13878	7271	6694	7760	11018	6902	9346	6094	15450	4435	4205	5247	18455	7388	8669	10125	10102	3920	3416	3868	13597	5627	7358	7854	6730	5537	7065	6296	3522	9864	7821	11110	7744	6211
Endogenous	CD244	NM_016382.2	25	11	31	16	12	28	5	24	11	10	14	31	16	22	27	25	32	22	29	42	25	47	21	10	13	14	15	29	35	14	10	8	63	37	27	22	9	18	14	42
Endogenous	CD247	NM_198053.1	289	156	203	179	103	220	49	75	187	76	95	302	117	147	120	130	195	113	159	172	159	91	100	34	142	82	106	211	366	133	89	94	461	296	342	189	60	83	42	501
Endogenous	CD27	NM_001242.4	601	114	170	482	85	256	80	85	279	62	197	324	259	229	144	504	1224	145	196	1150	339	89	376	38	363	100	227	206	582	124	123	107	815	366	401	342	85	59	78	522
Endogenous	CD274	NM_014143.3	150	73	160	90	163	269	27	236	143	47	93	365	442	115	63	105	93	93	220	83	62	77	68	41	96	33	72	124	333	80	98	253	208	242	148	220	128	239	49	1295
Endogenous	CD276	NM_001024736.1	562	2427	2576	2039	1004	1458	448	1829	2126	984	363	1484	1255	2741	1432	1166	1454	1822	1954	1036	1059	2727	1204	480	623	508	689	1767	1096	1302	2027	4250	1215	1047	1151	1100	669	2278	486	914
Endogenous	CD28	NM_001243078.1	73	59	73	80	23	57	8	25	47	14	27	72	22	55	29	59	46	37	45	50	48	19	20	12	50	14	31	63	56	36	28	26	103	63	86	43	20	16	13	65
Endogenous	CD33	NM_001177608.1	12	32	26	23	12	29	6	37	30	14	15	13	14	29	13	28	31	34	24	31	15	19	25	11	15	12	15	39	22	17	14	30	26	34	35	19	13	21	8	23
Endogenous	CD34	NM_001025109.1	164	101	74	97	60	178	124	84	85	46	122	82	143	92	74	220	310	208	103	286	236	193	290	140	108	100	164	278	193	112	176	79	255	232	78	281	89	37	108	145
Endogenous	CD36	NM_001001548.2	509	443	375	415	344	1355	360	542	192	289	334	573	364	866	372	2331	3643	1160	729	2028	1884	914	2813	377	273	509	2741	4675	874	493	733	651	2006	2692	998	1363	173	326	150	506
Endogenous	CD37	NM_001774.2	152	63	97	141	65	75	38	49	112	62	87	132	85	75	25	106	70	63	112	84	45	64	61	45	139	61	40	111	136	61	105	65	150	100	154	132	69	55	42	192
Endogenous	CD38	NM_001775.2	96	37	112	242	82	101	41	25	64	98	112	103	170	205	247	315	471	50	93	379	87	111	120	18	108	64	145	77	226	123	153	227	150	121	217	129	25	38	22	231
Endogenous	CD3D	NM_000732.4	889	188	390	469	218	352	96	153	382	88	261	537	265	307	183	327	345	211	352	414	285	135	135	80	306	104	178	306	429	109	146	155	798	635	777	515	197	159	90	755
Endogenous	CD3E	NM_000733.2	527	141	229	336	141	235	68	93	270	100	199	335	116	268	123	226	192	152	236	316	187	95	98	75	347	112	113	201	321	120	88	115	445	374	445	334	120	93	61	620
Endogenous	CD3EAP	NM_012099.1	180	141	166	192	274	181	107	222	143	244	167	181	238	213	194	242	146	203	477	136	124	208	162	119	132	69	127	179	145	236	324	278	172	131	163	162	168	408	104	221
Endogenous	CD3G	NM_000073.2	107	27	46	53	45	48	5	33	61	11	36	83	35	67	19	63	40	36	43	83	47	17	19	4	33	14	37	46	61	21	21	21	129	116	124	37	20	26	5	85
Endogenous	CD4	NM_000616.4	461	220	407	432	256	254	76	143	301	84	193	294	212	318	144	457	304	215	342	297	191	148	183	90	246	88	161	399	284	136	226	232	383	413	411	325	164	202	117	491
Endogenous	CD40	NM_001250.4	218	218	474	380	312	604	70	259	368	69	80	332	115	435	221	412	571	432	262	351	278	230	225	54	153	71	325	408	443	129	155	638	495	354	428	214	98	443	33	331
Endogenous	CD40LG	NM_000074.2	57	27	39	41	18	65	19	21	46	18	39	38	15	53	19	36	56	29	39	86	56	26	20	24	48	39	29	48	39	24	16	18	131	66	95	42	31	27	19	70
Endogenous	CD44	NM_001001392.1	12398	7113	6429	8509	15475	11689	6832	8744	12160	7675	9259	12799	26151	9100	7310	7209	8039	6430	14207	5129	5774	10106	6613	10957	7031	3909	5852	6440	10470	9485	26780	14573	7371	7841	6321	10180	17139	10760	14575	10405
Endogenous	CD46	NM_172350.1	728	1421	1861	2445	1560	1806	373	1971	1921	606	467	1474	1062	2422	2109	3058	2591	2453	1394	2563	2416	2110	1998	285	518	277	4019	2018	1680	1328	1514	1807	2803	2314	1244	1090	319	2167	297	1043
Endogenous	CD47	NM_001777.3	3758	2299	4530	6167	5196	2844	816	3127	3079	963	1449	2622	3324	2641	4646	2026	3066	2403	5522	2767	2639	3733	2217	875	1333	608	3266	1979	2039	2396	4462	5977	2830	3352	2815	2131	2451	5228	1980	3707
Endogenous	CD48	NM_001778.2	233	177	329	275	103	258	49	93	135	67	149	225	111	182	103	264	216	184	267	471	217	98	114	56	276	131	163	359	396	128	101	134	369	370	556	334	92	178	21	488
Endogenous	CD5	NM_014207.2	198	101	100	161	80	141	26	59	215	45	71	207	52	140	70	120	154	56	114	183	110	55	51	29	102	41	76	144	188	96	42	80	285	207	155	149	50	53	34	204
Endogenous	CD53	NM_001040033.1	635	550	1283	948	433	657	164	413	755	231	293	961	359	989	447	916	952	711	465	995	560	508	527	113	617	168	471	1221	1049	325	370	679	1264	1073	1883	677	135	521	81	856
Endogenous	CD55	NM_000574.3	45	60	60	68	30	52	47	42	66	34	35	53	42	71	19	79	115	99	42	78	76	63	91	30	46	28	91	91	60	43	42	36	88	86	35	63	28	15	38	39
Endogenous	CD58	NM_001779.2	168	388	545	484	281	445	52	693	401	55	94	340	179	546	807	1074	579	523	384	489	551	720	469	32	117	58	675	486	395	214	259	614	663	614	541	271	62	546	61	261
Endogenous	CD59	NM_000611.4	4124	7479	6210	5598	8126	10641	1588	12682	6327	3273	2110	9974	7031	8283	11025	6303	9746	12596	10624	7323	6813	9551	8195	2074	4161	1251	14551	7843	6849	5184	7645	12320	7137	9021	6811	6066	3231	6350	2552	4310
Endogenous	CD6	NM_006725.3	90	42	48	89	49	68	19	39	92	28	39	111	26	47	32	61	56	30	68	119	40	18	36	17	55	17	41	62	89	40	25	33	162	88	109	97	27	25	18	145
Endogenous	CD63	NM_001780.4	17137	19125	16396	22735	14994	13633	17578	11333	18787	7753	13679	17036	18000	23107	5934	12137	12582	17633	20601	11083	9242	17122	13137	17723	15128	4815	11064	16988	10107	8958	23294	11268	10123	10527	9185	14506	18373	7587	16880	10778
Endogenous	CD68	NM_001251.2	1313	691	1351	1235	970	701	405	739	628	693	701	1112	1019	2155	845	1185	555	853	1042	792	559	905	647	484	944	391	678	2123	1078	493	974	1123	876	963	1266	1124	862	1086	281	1727
Endogenous	CD7	NM_006137.6	262	65	72	122	101	78	44	23	96	53	88	166	105	90	22	64	66	21	117	30	31	34	43	47	120	56	32	75	127	57	68	76	106	98	120	128	75	46	26	256
Endogenous	CD70	NM_001252.2	83	15	64	119	178	48	37	30	49	35	20	72	51	67	21	52	49	61	59	14	20	28	25	78	52	16	25	106	51	16	115	98	40	87	37	47	150	38	55	274
Endogenous	CD74	NM_001025159.1	21723	9839	19211	23614	15912	13475	6189	6809	14607	9355	12174	24268	13080	12031	5770	13437	10000	15119	14609	12977	7067	7029	8042	8253	15703	9026	7101	12598	27908	11515	13311	16333	20506	17163	17142	19262	14779	13495	6159	36483
Endogenous	CD79A	NM_001783.3	1091	119	84	734	33	323	228	55	369	102	939	339	1061	137	64	646	1504	138	299	2158	532	200	1542	104	1641	433	274	158	707	190	375	159	989	280	585	678	119	41	395	320
Endogenous	CD79B	NM_021602.2	332	103	67	330	43	203	102	49	239	87	293	173	234	96	36	190	247	92	169	286	71	76	161	98	491	303	50	167	183	149	205	74	225	97	303	281	101	40	130	135
Endogenous	CD80	NM_005191.3	126	85	291	129	95	140	27	95	119	26	57	220	169	118	40	58	90	66	155	38	39	70	38	40	51	29	50	85	146	76	149	93	158	106	157	110	72	117	38	199
Endogenous	CD81	NM_004356.3	3353	6922	8003	7036	4988	8518	1964	8872	6773	2605	1825	6607	4065	9127	8962	15519	13044	11303	7285	11743	8856	12395	8235	1363	2865	1516	10571	9401	7164	4778	4873	11389	9448	8849	7449	5519	1584	7853	937	5176
Endogenous	CD83	NM_004233.3	423	279	1257	980	321	558	120	286	576	161	254	538	386	384	161	343	350	683	551	446	215	288	192	215	288	180	318	664	550	455	546	793	571	510	400	410	212	389	187	536
Endogenous	CD84	NM_001184879.1	250	258	388	398	177	258	85	177	328	107	112	301	144	339	115	286	261	212	142	351	176	115	145	41	228	55	142	490	266	131	150	185	373	415	521	271	89	170	50	354
Endogenous	CD86	NM_175862.3	30	54	151	79	40	70	11	38	50	24	21	51	34	83	30	73	48	66	62	50	29	48	35	15	33	5	28	68	91	30	39	113	63	73	100	56	28	39	9	109
Endogenous	CD8A	NM_001768.5	511	118	118	378	155	172	81	110	130	73	138	474	149	52	91	142	98	85	144	277	103	30	68	88	233	58	51	74	405	98	95	123	345	257	238	331	162	96	52	786
Endogenous	CD8B	NM_004931.3	119	55	31	190	61	39	32	41	54	31	28	131	39	45	36	53	87	55	43	107	34	21	23	15	76	21	25	36	144	30	26	51	153	76	57	98	49	26	28	194
Endogenous	CD9	NM_001769.2	2789	5050	3554	11155	5123	3286	1421	3563	2729	2450	1248	3055	2551	8366	12029	12676	8710	4910	5833	5101	7025	5374	5607	834	1735	886	7674	4186	3677	3509	4765	3816	5327	5740	2127	2165	2193	8010	1804	3909
Endogenous	CD96	NM_005816.4	283	124	168	233	95	151	46	76	172	44	85	269	46	168	129	170	143	92	121	168	161	52	71	21	123	53	104	114	215	58	58	64	418	213	360	184	45	69	25	338
Endogenous	CD97	NM_078481.2	698	430	593	715	550	644	296	350	607	241	354	995	738	1125	599	801	873	586	679	790	553	581	736	198	494	246	554	937	1280	457	932	607	1022	1073	731	542	272	455	222	907
Endogenous	CD99	NM_002414.3	3812	10165	5195	7373	4058	4985	3799	5070	11415	5621	2611	5278	7970	13199	3700	4545	6851	7753	7404	5212	4961	8737	5730	2393	5402	2514	4773	7719	7556	5717	9004	7036	5485	5028	4187	6349	4621	4916	3692	4707
Endogenous	CDH1	NM_004360.2	1314	1033	1419	2370	1978	1321	647	3051	969	1013	890	1741	2701	2313	4871	2802	2659	1275	3181	1700	2081	3205	2390	230	377	375	3384	1193	1209	1983	2055	3679	1778	1977	1818	1383	752	4630	1094	1369
Endogenous	CDH5	NM_001795.3	280	229	226	236	129	353	182	230	174	93	210	236	301	273	225	391	597	522	262	598	495	569	568	205	211	129	353	677	496	304	494	238	391	414	279	330	172	166	147	224
Endogenous	CDK1	NM_001786.4	181	140	276	372	389	257	46	510	180	197	60	297	168	355	739	609	351	347	359	166	337	238	256	34	133	35	406	218	199	586	458	499	320	226	202	113	115	968	40	239
Endogenous	CDKN1A	NM_000389.2	1336	1516	2393	1119	1991	1874	1318	1949	1620	770	1138	2906	6587	1643	3355	1747	1302	1565	2588	937	1172	3068	1589	1008	777	400	1325	1626	1183	1971	2374	2965	929	1551	1259	949	1584	3254	1087	1581
Endogenous	CEACAM1	NM_001712.3	123	61	149	67	63	158	66	78	30	116	62	195	48	138	172	185	96	165	167	169	164	153	116	43	200	29	404	81	168	94	51	31	159	141	81	93	55	58	45	104
Endogenous	CEACAM6	NM_002483.4	500	506	609	195	497	727	180	750	149	1065	263	557	120	608	953	1488	840	770	963	1226	1225	1661	869	87	298	104	3121	475	937	667	139	75	770	1110	1795	522	231	1140	110	465
Endogenous	CEACAM8	NM_001816.3	7	5	4	2	6	4	2	7	3	8	6	3	8	5	3	9	2	15	3	11	6	9	6	3	10	7	11	11	4	6	5	6	6	7	4	4	8	2	5	9
Endogenous	CEBPB	NM_005194.2	1468	3763	4154	2018	3471	1955	1317	2001	2520	838	1304	2883	2959	4935	1500	1551	2513	2224	2705	1580	1700	4191	2275	763	1379	312	2088	2215	1722	1919	3886	4160	1407	2589	2639	1100	1180	3442	876	1415
Endogenous	CFB	NM_001710.5	534	256	650	506	1328	413	167	171	596	132	400	921	589	193	164	619	420	245	692	415	265	423	261	202	603	70	371	399	749	210	373	438	429	473	427	294	326	271	96	947
Endogenous	CFD	NM_001928.2	314	165	311	197	307	1267	914	330	182	198	253	342	673	302	655	1594	2550	544	586	1786	1547	629	1787	662	347	636	1304	1163	1739	415	237	286	1350	1839	141	964	170	63	267	584
Endogenous	CFI	NM_000204.3	380	295	195	365	203	317	144	198	604	123	158	343	153	299	141	325	271	380	150	247	222	404	319	143	275	90	159	411	238	255	329	181	262	268	278	192	118	134	96	235
Endogenous	CFP	NM_002621.2	74	27	24	24	17	51	33	15	42	16	35	58	45	47	27	74	64	31	63	44	38	50	58	41	44	25	44	82	79	35	27	26	89	70	20	70	36	22	20	52
Endogenous	CHIT1	NM_003465.2	151	151	638	107	87	24	27	23	79	183	74	163	181	44	14	290	35	94	13	121	14	13	30	10	42	19	18	2325	73	75	15	79	115	121	1538	71	21	383	17	353
Endogenous	CHUK	NM_001278.3	400	394	671	449	389	467	168	451	465	305	230	457	555	579	470	628	494	505	624	404	401	412	362	163	360	138	503	457	370	281	514	331	435	479	415	290	257	426	220	370
Endogenous	CKLF	NM_181640.2	311	490	701	587	454	513	68	488	452	153	182	390	266	731	347	678	662	636	456	505	422	521	416	116	350	128	449	611	466	222	468	760	595	505	594	441	111	394	148	467
Endogenous	CLEC4A	NM_194448.2	243	143	201	169	149	141	51	77	257	59	136	255	413	212	66	162	132	190	185	113	79	160	121	100	289	38	93	230	213	118	247	161	146	132	215	158	138	154	81	231
Endogenous	CLEC4C	NM_203503.1	185	19	31	30	29	74	11	8	74	7	61	50	23	78	15	78	31	5	91	30	28	37	24	13	11	36	40	92	53	44	34	27	91	210	57	97	23	23	13	85
Endogenous	CLEC5A	NM_013252.2	14	62	107	115	97	67	6	57	59	15	10	45	22	164	62	48	33	179	26	31	46	61	35	6	21	5	67	45	43	25	19	107	83	45	133	19	8	75	8	27
Endogenous	CLEC6A	NM_001007033.1	8	11	6	13	9	4	10	7	6	6	7	15	7	11	6	8	8	8	11	6	9	7	6	1	9	3	10	12	11	12	12	6	11	12	10	9	9	10	5	18
Endogenous	CLEC7A	NM_197954.2	51	113	187	133	60	81	25	115	137	26	34	154	53	112	78	94	118	183	69	86	57	106	127	23	51	8	66	147	125	39	60	173	115	115	166	51	35	99	13	89
Endogenous	CLU	NM_001831.2	10	13	13	10	12	14	9	16	13	11	4	7	22	8	12	25	28	31	10	20	19	10	19	12	9	2	11	17	33	17	7	11	26	21	9	7	14	6	4	12
Endogenous	CMA1	NM_001836.2	103	109	37	58	24	337	35	169	76	15	156	39	51	39	95	142	530	28	76	546	209	131	273	60	17	28	128	90	183	120	136	114	156	175	14	111	31	158	27	42
Endogenous	CMKLR1	NM_004072.1	277	138	456	423	244	299	68	252	285	103	112	242	146	341	233	463	405	673	250	444	339	191	338	86	226	98	305	558	415	118	133	297	447	391	363	348	81	282	35	531
Endogenous	COL3A1	NM_000090.3	24485	152599	82947	91035	31713	37183	17396	72799	110591	30818	17940	56556	20899	169209	15813	29694	32597	95669	41612	58094	40118	33999	41060	6639	64555	3688	12459	134742	20405	18033	34218	63162	26493	23740	66274	32142	16523	21127	14639	14487
Endogenous	COLEC12	NM_130386.2	51	230	140	154	67	112	22	142	228	31	29	94	35	390	78	193	276	264	78	206	228	146	255	21	52	45	146	199	171	94	90	105	207	202	84	112	21	61	7	65
Endogenous	CR1	NM_000651.4	100	103	64	61	82	164	59	74	153	36	87	281	113	193	73	325	185	149	211	91	68	222	233	86	268	43	138	269	304	86	203	213	116	200	368	135	86	138	34	101
Endogenous	CR2	NM_001006658.1	21	34	25	27	17	145	25	21	48	23	28	37	20	24	4	21	30	21	24	42	19	26	24	12	34	25	15	46	26	10	46	20	28	16	44	26	17	9	15	15
Endogenous	CREB1	NM_004379.3	107	335	558	393	261	447	75	458	378	138	69	241	138	450	537	627	732	825	322	571	580	512	481	53	193	82	602	459	447	269	171	422	577	577	520	227	58	384	45	241
Endogenous	CREB5	NM_182898.2	104	135	176	155	203	158	99	136	204	55	60	200	148	111	115	154	506	290	131	243	221	542	370	62	108	75	255	287	307	124	320	263	248	300	112	125	105	98	47	109
Endogenous	CREBBP	NM_004380.2	32	37	43	52	46	44	26	43	41	42	34	33	45	49	46	70	99	77	33	81	65	60	52	17	34	26	63	64	106	57	40	48	82	76	36	48	21	55	16	60
Endogenous	CRP	NM_000567.2	13	7	6	7	10	6	10	12	6	6	4	7	7	15	12	5	5	6	7	16	15	11	14	6	3	3	17	5	17	6	11	11	14	5	14	9	5	9	7	12
Endogenous	CSF1	NM_000757.4	110	139	231	206	136	132	30	131	238	22	41	130	129	141	114	204	247	116	120	231	175	124	138	26	43	21	144	142	157	59	105	152	228	246	156	110	37	138	28	146
Endogenous	CSF1R	NM_005211.2	133	81	179	125	72	114	46	91	93	99	78	92	97	102	91	114	101	179	149	117	96	63	119	71	139	57	100	144	184	69	115	128	139	146	157	134	96	102	40	237
Endogenous	CSF2	NM_000758.2	18	14	65	4	81	247	14	48	52	2	7	34	60	19	16	20	108	9	69	14	10	151	42	75	6	1	17	122	173	51	638	93	23	14	11	14	44	85	9	18
Endogenous	CSF2RB	NM_000395.2	2898	545	884	875	590	1033	648	453	1158	425	1861	1454	2280	739	450	934	1307	553	1234	1296	735	1322	1367	1561	2034	520	697	2026	1779	780	1039	526	1224	1203	897	1378	1691	474	929	1597
Endogenous	CSF3	NM_000759.3	6	14	15	5	19	6	13	4	11	3	13	20	14	8	6	7	12	9	15	8	10	24	9	15	26	5	11	9	17	2	25	13	10	7	5	6	3	5	9	3
Endogenous	CSF3R	NM_156038.2	191	146	138	124	149	177	154	85	170	51	162	389	548	202	68	214	138	96	135	76	96	444	357	103	478	29	132	739	522	110	232	213	98	220	116	118	118	95	66	103
Endogenous	CT45A1	NM_001017417.1	22	9	15	3330	8	21	10	5	8	13	13	11	11	17	7	18	17	31	11	38	12	26	22	6	15	4	22	767	13	23	14	1324	18	13	17	12	7	10	7	9
Endogenous	CTAG1B	NM_001327.2	17	8	16	10	18	13	10	16	21	14	4	15	10	15	23	14	16	13	18	22	19	18	11	8	9	8	22	15	22	12	16	709	7	12	24	16	14	10	9	12
Endogenous	CTAGE1	NM_172241.2	4	11	7	7	8	3	5	1	5	8	5	7	4	7	3	2	8	9	6	4	7	4	4	7	10	5	8	7	5	8	3	2	3	4	5	2	4	4	11	6
Endogenous	CTCFL	NM_001269042.1	10	9	3	8	4	5	4	2	4	7	3	2	5	8	3	166	8	7	5	5	8	1	3	1	6	7	21	6	2	5	4	15	2	2	3	3	4	4	10	8
Endogenous	CTLA4	NM_005214.3	630	397	520	682	340	237	139	159	488	159	263	709	303	552	149	267	277	118	313	177	218	108	160	69	248	115	167	370	285	180	318	199	516	545	541	385	218	162	189	448
Endogenous	CTSG	NM_001911.2	273	246	56	171	30	393	112	187	195	41	173	110	110	106	84	191	332	60	157	646	232	206	314	164	62	37	107	225	171	300	243	138	202	173	28	288	119	286	89	74
Endogenous	CTSH	NM_004390.3	459	925	894	1139	553	705	147	755	912	213	238	588	304	1795	492	1331	1448	1318	509	1160	679	636	564	82	321	130	483	1049	757	397	527	1337	1056	828	1181	567	122	682	106	731
Endogenous	CTSL	NM_001912.4	328	525	853	761	405	520	92	480	646	147	119	636	804	795	442	859	574	634	626	553	425	765	489	145	288	52	432	698	301	277	403	920	477	551	579	347	162	634	91	331
Endogenous	CTSS	NM_004079.3	927	777	1889	1745	994	985	214	774	1231	317	366	1667	798	1073	705	2711	1760	1392	1080	2120	1063	1007	1109	181	642	149	1079	2757	1951	488	417	1909	1672	1912	2827	1123	318	1433	99	1723
Endogenous	CTSW	NM_001335.3	175	31	56	102	97	37	28	32	75	44	72	125	47	46	46	53	86	24	54	25	62	31	65	24	60	73	36	56	190	33	30	58	58	91	62	24	57	70	30	250
Endogenous	CX3CL1	NM_002996.3	74	82	258	157	202	152	45	180	170	29	50	373	43	198	173	215	436	559	110	406	249	112	182	41	24	30	394	157	328	68	41	90	502	378	279	135	17	146	20	140
Endogenous	CX3CR1	NM_001337.3	40	25	59	64	16	111	21	56	63	14	28	41	33	34	52	114	174	319	59	148	111	75	122	30	27	32	148	103	105	25	22	36	181	129	42	78	14	68	20	39
Endogenous	CXCL1	NM_001511.1	496	342	811	289	785	1005	224	1453	947	159	516	1146	2222	369	99	575	1128	310	885	429	262	1928	1032	802	2211	184	1425	1711	1970	334	1159	2042	258	1053	318	451	274	900	233	410
Endogenous	CXCL10	NM_001565.1	905	181	822	714	808	475	33	533	630	73	239	1295	214	405	695	356	253	113	1308	151	478	64	47	151	43	19	131	382	799	43	126	954	1120	1887	791	675	331	792	42	2622
Endogenous	CXCL11	NM_005409.4	1431	95	364	321	537	372	28	204	417	149	177	1153	271	288	311	118	68	58	1412	89	114	29	34	661	46	33	40	162	1296	51	167	1068	638	936	487	694	959	676	48	2839
Endogenous	CXCL12	NM_000609.5	1480	1744	780	1427	713	4048	911	1738	1740	389	1102	1654	1007	2080	960	5515	9555	3045	1676	7986	5598	3435	4683	595	1338	467	3926	5993	4146	1204	2615	1704	4348	4427	1328	2295	585	725	376	822
Endogenous	CXCL13	NM_006419.2	1591	1166	227	413	227	642	157	102	766	779	768	1113	535	286	87	375	486	33	453	275	178	405	444	58	1995	106	716	1760	999	1454	346	376	600	352	606	790	275	318	87	1057
Endogenous	CXCL14	NM_004887.4	5988	7624	3291	4632	2869	8508	2005	19738	4346	1090	1757	12325	1882	2062	25067	12765	22650	5797	10181	9087	14696	17013	6916	823	643	2143	7030	5110	11391	8929	2933	23441	7375	11916	8744	5532	2594	17176	664	8102
Endogenous	CXCL16	NM_001100812.1	514	292	420	687	673	258	143	135	385	199	174	571	498	498	198	437	207	277	362	224	160	247	194	190	305	55	186	348	317	166	327	521	249	305	405	216	193	255	162	473
Endogenous	CXCL2	NM_002089.3	256	776	1675	918	614	486	644	383	1466	216	462	2704	834	469	130	498	546	711	644	412	258	1130	962	1576	1350	81	907	670	1289	275	1054	3020	327	1078	680	253	535	949	243	185
Endogenous	CXCL3	NM_002090.2	88	136	296	125	176	362	159	161	488	43	71	434	235	147	29	176	198	112	262	66	45	487	242	340	180	30	113	386	773	42	565	677	54	141	90	33	176	240	79	61
Endogenous	CXCL5	NM_002994.3	16	40	86	90	153	401	126	261	212	296	85	366	74	87	120	201	284	17	134	17	34	767	540	68	154	11	36	758	1102	68	222	303	72	33	48	13	74	123	16	9
Endogenous	CXCL6	NM_002993.3	150	137	46	30	86	149	43	67	87	55	134	289	226	20	12	93	215	36	108	83	41	563	714	99	1243	18	94	1400	562	87	180	190	77	60	55	139	71	86	23	30
Endogenous	CXCL9	NM_002416.1	1997	514	927	1722	1284	1539	262	2086	1823	479	681	7459	595	636	1594	1077	744	406	938	354	1006	142	223	656	841	363	310	1051	4538	625	346	2622	3856	5363	3434	1925	3556	3589	572	6916
Endogenous	CXCR1	NM_000634.2	79	33	36	16	39	45	29	34	19	29	46	90	160	35	34	38	38	22	92	31	38	128	59	21	121	24	53	166	115	38	45	34	25	58	26	24	39	28	30	26
Endogenous	CXCR2	NM_001557.2	150	76	73	58	77	105	47	82	48	66	67	131	219	94	94	121	72	103	116	150	229	264	238	60	390	36	402	485	453	75	70	93	132	173	33	65	53	59	44	115
Endogenous	CXCR3	NM_001504.1	313	50	89	171	69	125	41	66	106	22	90	170	80	84	60	125	118	64	134	127	75	25	47	32	100	57	61	102	260	58	102	43	376	251	178	256	81	67	38	450
Endogenous	CXCR4	NM_003467.2	1626	2757	5371	3652	860	1079	744	402	2671	855	2354	4128	1196	2727	390	1098	1049	1373	1239	2568	784	835	1761	439	3067	357	848	1803	1189	1286	1906	2190	1203	3097	6476	1569	538	592	623	1235
Endogenous	CXCR5	NM_001716.3	65	27	12	50	11	29	14	17	48	9	25	27	11	13	14	17	13	15	21	19	14	13	10	11	79	36	19	57	46	34	43	26	50	11	33	36	14	16	15	55
Endogenous	CXCR6	NM_006564.1	64	77	107	109	44	68	18	58	91	33	33	147	39	64	81	135	95	49	56	132	87	54	38	10	44	19	73	46	133	51	41	63	153	174	198	90	16	66	8	197
Endogenous	CYBB	NM_000397.3	761	305	1205	1019	448	545	128	345	800	291	430	769	462	684	244	709	469	773	661	691	318	322	502	299	878	275	287	1113	949	242	330	675	682	925	1295	848	365	690	103	1531
Endogenous	CYFIP2	NM_001037332.2	138	111	153	255	70	148	32	93	157	37	63	157	76	144	111	184	251	161	82	215	140	112	154	46	90	65	127	175	191	69	73	114	301	227	203	125	31	85	25	146
Endogenous	CYLD	NM_015247.1	1202	1027	1188	1352	769	962	443	706	1159	531	630	1175	1535	1102	1025	980	1115	887	1160	936	775	966	983	385	801	438	1011	946	1118	728	1014	773	1163	1089	872	915	723	724	519	1299
Endogenous	DDX43	NM_018665.2	30	14	12	18	5	33	12	6	17	7	2	7	58	37	30	29	29	25	11	16	13	17	18	8	17	7	22	5	30	24	19	13	19	11	17	29	9	16	18	13
Endogenous	DDX58	NM_014314.3	470	159	1156	510	469	609	66	353	288	130	124	313	202	308	437	330	331	381	644	553	424	296	289	96	109	127	351	365	639	538	509	401	507	617	717	529	127	392	56	1949
Endogenous	DEFB1	NM_005218.3	12	20	17	17	34	49	49	51	9	16	30	90	15	23	19	47	92	91	26	56	60	49	35	6	9	8	95	36	52	61	20	10	79	30	12	22	18	50	19	25
Endogenous	DMBT1	NM_007329.2	25	124	1983	70	35	9900	19439	1333	571	14	713	2025	24	42	620	67	112	7143	23	3278	28	58	96	1000	61	14	22711	108	9	16	602	7	3638	1413	8	11	9	12	12	62
Endogenous	DOCK9	NM_001130048.1	610	1049	623	748	838	978	506	1120	737	267	381	548	476	863	1781	929	1205	1254	1056	1252	1521	990	1079	194	441	184	2196	1061	1101	687	1290	829	1063	1339	1089	556	493	1615	303	448
Endogenous	DPP4	NM_001935.3	61	49	71	60	57	64	41	56	72	29	44	50	35	103	33	66	104	87	47	63	58	114	84	22	76	10	87	112	60	50	50	98	62	43	104	53	18	90	8	56
Endogenous	DUSP4	NM_057158.2	125	228	439	295	117	386	59	180	216	100	89	483	139	310	155	275	245	271	294	185	198	296	139	60	120	14	291	207	294	185	407	474	303	390	291	114	53	231	38	164
Endogenous	DUSP6	NM_001946.2	349	514	1226	739	466	613	282	1136	677	320	232	810	695	865	1739	865	1011	891	763	1012	649	1178	928	273	238	217	991	956	933	417	872	969	768	934	839	390	443	1793	219	492
Endogenous	EBI3	NM_005755.2	35	22	25	29	18	21	21	15	24	19	26	42	33	25	7	28	20	17	28	18	11	17	21	19	42	15	6	21	41	23	34	18	36	13	35	30	35	15	11	54
Endogenous	ECSIT	NM_001142464.2	190	214	269	217	311	278	124	210	233	89	104	239	119	292	300	463	485	574	400	458	385	275	315	63	110	121	612	364	317	157	229	200	401	439	166	271	82	199	100	185
Endogenous	EGR1	NM_001964.2	493	650	1245	1994	1009	771	550	604	1672	737	547	1410	866	1507	238	961	678	1519	1157	1413	468	701	848	867	763	222	566	1255	473	631	1140	1853	727	1809	533	412	746	1848	708	341
Endogenous	EGR2	NM_000399.3	65	132	416	253	102	74	48	182	243	71	56	125	63	164	34	213	188	450	100	136	76	60	175	93	120	27	78	183	78	46	86	229	127	360	148	73	63	304	89	108
Endogenous	ELANE	NM_001972.2	12	13	14	8	8	10	11	9	6	9	6	13	14	8	17	10	17	8	11	12	5	9	6	15	8	8	14	12	9	12	12	18	10	17	8	10	19	8	13	17
Endogenous	ELK1	NM_005229.3	153	160	144	188	118	153	102	126	57	102	123	154	149	154	1	150	86	163	219	52	48	126	97	143	191	64	94	92	61	67	224	132	80	98	122	106	154	112	196	96
Endogenous	ENG	NM_001114753.1	1124	868	866	964	715	969	473	1003	1074	479	607	1198	1044	1017	737	1375	1482	1268	1104	1270	1194	1562	1230	387	829	320	1021	2052	1507	966	1317	1042	963	1092	918	1054	623	770	447	856
Endogenous	ENTPD1	NM_001098175.1	258	464	435	536	174	461	147	257	361	514	157	334	180	370	318	499	629	573	182	557	502	404	410	78	425	245	316	615	1022	522	233	193	536	525	467	280	85	218	48	419
Endogenous	EOMES	NM_005442.2	61	29	14	43	15	29	9	15	30	12	23	25	18	18	16	16	27	12	17	51	19	6	16	12	31	15	35	20	42	11	17	22	59	44	26	45	18	7	10	93
Endogenous	EP300	NM_001429.2	427	721	898	914	563	859	238	939	772	387	229	624	444	965	1381	1318	1471	1383	683	1201	1070	1009	1105	114	378	260	1175	951	1088	647	604	854	1221	1015	802	537	152	1133	118	643
Endogenous	EPCAM	NM_002354.1	44	61	122	839	601	183	289	80	74	42	115	250	151	373	160	318	247	335	36	104	61	54	72	98	48	43	213	81	35	54	139	86	218	93	33	51	108	120	183	68
Endogenous	ETS1	NM_005238.3	915	1611	2154	1145	748	1378	237	752	1225	306	390	1300	911	1726	707	1045	1333	1469	1179	1397	1199	1244	881	212	592	151	832	1114	1142	525	1436	1134	1305	1616	2412	858	351	910	170	836
Endogenous	EWSR1	NM_013986.3	980	986	1153	1635	1382	1211	531	1159	1379	837	553	1173	1477	1483	1639	1577	1670	1220	1638	1357	1271	1560	1373	390	722	699	1305	1248	1715	1355	1713	1695	1623	1313	938	1207	714	2142	454	1442
Endogenous	F12	NM_000505.3	84	35	32	87	194	52	13	116	22	28	34	37	104	92	393	133	58	55	79	81	124	109	117	8	33	30	111	49	85	64	48	54	78	105	99	41	44	168	41	100
Endogenous	F13A1	NM_000129.3	565	5528	2796	1504	803	1239	560	1037	2926	442	484	1722	612	4285	1475	3704	2654	2966	1328	1726	2217	1809	3093	403	1631	522	1391	2010	2326	1028	3699	2233	2350	2173	2225	896	276	1338	209	1094
Endogenous	F2RL1	NM_005242.3	91	131	226	101	175	124	47	184	133	56	43	168	203	144	308	79	97	88	339	49	89	201	67	28	33	14	140	56	77	154	172	368	88	120	267	81	123	334	80	169
Endogenous	FADD	NM_003824.2	121	126	102	892	685	142	66	650	271	226	105	136	994	133	95	91	203	277	223	93	88	105	468	64	87	67	108	228	121	210	410	281	184	383	397	119	173	143	330	220
Endogenous	FAS	NM_000043.3	63	103	93	77	57	61	32	93	104	49	49	85	61	137	43	86	70	82	90	72	79	70	59	26	47	22	40	104	87	66	65	63	66	88	66	65	30	59	24	95
Endogenous	FCER1A	NM_002001.2	92	240	248	229	43	260	56	146	163	36	61	86	77	247	241	224	299	732	148	428	309	136	246	39	108	59	276	185	148	168	85	67	487	305	150	172	39	80	37	79
Endogenous	FCER1G	NM_004106.1	1389	642	1452	1259	1081	800	276	686	737	516	638	1514	1241	1084	382	1171	753	859	1266	665	326	569	614	572	1232	186	363	1190	1142	534	946	1527	913	1001	1279	843	862	1017	262	1475
Endogenous	FCER2	NM_002002.4	15	17	18	44	6	26	1	10	29	2	16	30	15	7	10	12	33	11	8	40	15	10	38	7	22	17	8	47	17	17	23	8	22	22	61	13	10	14	11	18
Endogenous	FCGR1A	NM_000566.3	14	19	21	15	9	30	10	13	14	19	10	18	11	25	21	29	20	26	26	21	18	18	12	12	26	2	14	36	60	19	19	26	22	16	38	16	14	21	10	25
Endogenous	FCGR2A	NM_021642.3	741	935	1869	1029	1537	1232	263	1028	1254	289	438	1209	1509	1435	579	1591	803	1303	1321	661	520	1429	910	505	937	133	534	1627	1339	510	1268	2548	774	1006	1614	804	540	1336	242	824
Endogenous	FCGR2B	NM_001002273.1	185	145	326	273	299	265	97	126	261	104	182	182	173	325	346	557	604	383	320	665	367	228	481	99	233	100	455	457	519	190	205	333	541	509	517	395	66	241	36	333
Endogenous	FCGR3A	NM_000569.6	214	284	1480	1585	412	451	68	507	478	98	92	622	259	403	230	514	191	380	520	151	110	233	199	86	503	25	169	426	534	113	167	952	196	461	1190	213	165	465	59	806
Endogenous	FEZ1	NM_005103.4	251	523	691	265	524	946	173	325	429	157	147	491	2375	672	354	443	535	377	1695	365	400	954	306	223	188	169	498	301	375	1082	2818	1921	272	231	153	433	832	951	120	222
Endogenous	FLT3	NM_004119.1	47	30	34	35	10	29	28	22	33	29	26	37	28	47	17	27	53	22	36	49	26	27	30	13	36	35	19	40	42	35	40	18	51	43	59	44	17	16	15	41
Endogenous	FLT3LG	NM_001459.3	331	159	193	329	219	237	85	183	285	129	139	253	170	202	211	291	344	237	257	330	214	163	186	85	211	139	170	230	440	167	172	189	559	333	220	300	151	202	98	487
Endogenous	FN1	NM_212482.1	788	28979	19309	17175	5975	29304	1122	16484	30177	2003	631	10589	3419	58946	2257	6288	8311	11504	12782	3998	3581	4763	6228	762	2737	221	3416	11231	1992	1961	6572	24527	3265	3654	13580	4177	532	5114	784	1803
Endogenous	FOS	NM_005252.2	2176	5458	15479	12149	7063	4332	2679	6207	9029	7034	2316	9647	2980	16111	2889	15123	10443	22269	8397	21702	8169	5839	9062	3175	3398	1138	6893	13842	2780	4997	6326	16707	6788	17531	12762	2611	3713	14071	2418	1874
Endogenous	FOXJ1	NM_001454.3	10	18	2	17	7	4	6	8	10	10	10	12	9	17	4	31	5	8	6	11	18	7	8	1	11	5	21	14	7	2	2	12	11	3	9	8	6	7	4	4
Endogenous	FOXP3	NM_014009.3	225	130	209	270	130	93	22	80	229	60	57	195	110	227	94	124	134	83	162	75	93	77	64	31	96	39	64	118	226	106	80	140	291	162	166	158	58	96	30	274
Endogenous	FPR2	NM_001462.3	34	31	54	14	59	28	19	22	29	26	28	95	69	70	36	47	31	22	42	11	23	109	71	13	72	8	32	96	125	21	63	45	14	32	53	14	26	42	8	18
Endogenous	FUT5	NM_002034.2	13	7	7	7	5	7	1	7	4	7	2	4	4	7	5	5	6	15	4	6	6	3	4	2	7	1	3	6	6	11	4	6	8	4	5	6	7	2	1	7
Endogenous	FUT7	NM_004479.3	89	17	25	33	36	55	24	25	21	20	63	46	32	39	23	28	30	20	48	19	31	28	27	21	41	32	35	42	56	31	34	20	46	40	36	56	27	19	18	78
Endogenous	FYN	NM_002037.3	1181	1074	776	966	484	963	514	569	1262	460	678	1255	1092	858	390	853	1088	675	939	947	808	854	826	481	1061	433	643	1251	1374	748	1102	706	1169	1022	840	1011	666	438	493	1066
Endogenous	GAGE1	NM_001040663.2	14	7	1	10	9	6	6	7	10	16	7	13	12	2	5	8	7	9	10	9	4	2	20	11	11	4	8	5	8	6	3	8	13	1	1	4	6	6	7	1
Endogenous	GATA3	NM_001002295.1	29	20	16	16	8	17	11	14	23	15	11	15	8	25	22	15	16	18	17	17	17	15	21	12	14	12	10	17	21	11	11	18	27	20	25	17	8	17	9	33
Endogenous	GNLY	NM_006433.2	548	771	385	215	495	154	585	131	463	59	237	1370	499	390	99	279	127	87	645	31	176	140	147	59	174	64	77	152	383	102	1032	159	323	494	526	303	271	235	117	1070
Endogenous	GPI	NM_000175.2	851	1305	1088	2525	1934	1965	483	1909	1270	1005	485	1544	829	2351	2462	2968	2205	2510	2277	2228	2338	1850	2153	428	538	499	2774	2245	2312	1491	1536	2057	2429	2271	1194	997	433	3245	313	1289
Endogenous	GTF3C1	NM_001520.3	753	1124	847	955	631	644	541	839	1003	786	468	753	892	1130	931	1168	955	940	1186	840	978	1116	1103	253	612	422	1175	858	944	673	936	937	967	895	590	811	683	1293	660	859
Endogenous	GZMA	NM_006144.2	748	197	200	418	408	311	41	184	437	79	180	708	292	298	216	475	217	160	267	571	196	98	180	64	305	88	99	220	503	99	131	155	570	551	549	350	170	215	36	678
Endogenous	GZMB	NM_004131.3	475	62	229	235	428	222	42	113	304	46	271	596	146	427	192	398	151	28	219	158	219	171	102	36	112	40	188	276	341	81	136	225	475	937	680	278	82	207	18	507
Endogenous	GZMH	NM_033423.3	35	33	20	63	36	31	16	26	26	18	19	128	29	32	64	77	72	26	19	204	52	16	33	20	61	18	24	32	147	17	18	44	108	107	52	54	24	43	8	147
Endogenous	GZMK	NM_002104.2	372	201	82	451	65	218	60	68	503	31	129	259	113	110	129	127	223	174	199	488	102	45	75	21	240	71	73	116	371	65	73	86	498	372	371	318	47	92	30	474
Endogenous	GZMM	NM_005317.2	97	29	14	52	16	40	10	19	59	18	39	54	32	30	21	50	37	15	51	51	27	24	19	17	70	30	23	32	120	40	22	22	99	42	23	76	35	15	25	141
Endogenous	HAMP	NM_021175.2	11	11	12	15	8	3	4	11	15	5	2	22	14	10	13	14	7	11	11	10	5	5	11	7	14	6	9	11	12	4	10	11	14	6	7	11	5	11	7	20
Endogenous	HAVCR2	NM_032782.3	98	114	322	192	105	95	17	92	128	40	32	151	47	150	64	170	95	182	101	141	53	59	77	25	78	18	83	190	128	54	84	162	110	173	241	95	31	126	17	168
Endogenous	HCK	NM_002110.2	454	170	382	485	286	358	182	215	476	173	270	512	602	341	164	321	254	273	406	257	168	402	279	205	672	202	195	639	760	294	323	658	394	357	322	346	366	426	147	646
Endogenous	HLA-A	NM_002116.5	12113	9586	14511	15877	19142	10020	3596	13360	14125	5809	6166	25965	14135	9430	6448	12690	9410	7349	13587	9946	6957	7070	5919	5087	6878	2436	7333	6673	14434	9853	16891	25561	14966	13802	16780	13468	8329	14287	4824	27780
Endogenous	HLA-B	NM_005514.6	22110	7902	17297	20083	18603	11081	4530	16409	11246	4686	13310	24795	16222	7145	5345	10724	8619	5896	15163	10157	7368	6475	5840	4919	10354	4116	5626	6607	10202	8730	19331	22434	11493	14394	17717	13604	14790	12069	7685	28776
Endogenous	HLA-C	NM_002117.4	13920	1848	7581	7275	11341	7609	3101	5465	5127	4640	6963	12350	14315	3535	3419	4588	4888	6021	8071	4669	4470	3970	4168	4227	6423	2972	3645	3854	6448	6862	13289	15136	8103	6088	6233	8292	8584	11132	4955	22884
Endogenous	HLA-DMA	NM_006120.3	1167	831	1198	1511	1161	841	304	578	1100	349	752	1891	1242	863	535	1271	1005	1338	953	1040	673	653	781	348	991	361	779	1196	1390	675	791	1148	1383	1230	1192	1061	764	801	467	1386
Endogenous	HLA-DMB	NM_002118.3	412	325	787	647	434	410	83	279	412	128	180	620	242	366	306	716	508	674	316	554	386	277	230	74	305	142	369	744	635	231	273	512	739	769	695	530	201	484	86	772
Endogenous	HLA-DOB	NM_002120.3	142	123	155	238	55	113	36	57	104	23	110	158	86	94	70	158	422	121	134	252	129	79	177	24	144	62	78	94	144	74	101	168	236	130	177	114	44	119	40	148
Endogenous	HLA-DPA1	NM_033554.2	1982	2314	6131	3736	2404	2622	356	1224	2378	523	781	3398	1219	2385	1589	4130	2662	5665	1458	3418	2642	1527	1801	394	1247	551	2475	2506	4407	998	1319	3824	4176	3489	4459	2590	896	2430	210	3992
Endogenous	HLA-DPB1	NM_002121.4	1814	1901	4203	2857	1950	2105	229	1427	2153	297	608	2642	950	1945	1757	3293	3097	5102	1814	3149	2264	1410	1481	362	867	326	2089	2567	3072	1008	1515	2703	4605	4289	4399	2393	594	1909	386	4765
Endogenous	HLA-DQA1	NM_002122.3	9	8	2066	3	2075	2	1	7	4	624	2	4281	3162	2696	4	7004	1895	3	2560	4193	3	1405	1754	550	4	1	5	2466	2677	1320	1394	6	4	8524	9089	5005	955	1943	914	2
Endogenous	HLA-DQB1	NM_002123.3	6	7	359	7	607	2	3	5	3	130	4	1914	1337	435	7	1960	226	13	911	1195	5	283	864	377	1	5	3	356	1357	282	250	14	1	1695	1700	792	238	248	251	9
Endogenous	HLA-DRA	NM_019111.3	7007	6254	13036	10374	10039	6047	938	4884	8470	1517	2688	12877	4827	8959	6809	12421	10088	14131	5868	10648	7113	5457	4612	807	3440	1287	7345	7976	10816	3911	4124	13027	14620	13839	15637	7619	2548	10823	858	10762
Endogenous	HLA-DRB3	NM_022555.3	21225	7322	10144	14872	13370	8111	8953	4988	9218	5828	21918	15065	21454	7444	2087	9050	4448	7729	14091	8383	3124	4672	7540	28201	10871	6061	3209	7462	14626	6543	13498	9162	10978	11380	11349	19799	35153	8593	14689	27775
Endogenous	HLA-DRB4	NM_021983.4	602	641	8	8	5	5	156	7	2268	6	633	1221	5	761	696	5	804	949	2	6	1362	522	10	199	355	147	392	718	4	510	524	996	1200	2	4	6	4	5	177	9
Endogenous	HLA-E	NM_005516.4	6297	2901	4799	5778	5971	4016	1764	4103	3393	2204	3142	7237	8177	3361	4147	4547	4904	3840	5278	5364	3834	4632	3721	2540	3311	1456	4043	4302	4921	3903	5333	7642	5705	5496	5716	4395	3645	5749	2327	8119
Endogenous	HLA-G	NM_002127.4	840	484	991	937	1121	645	152	1178	883	184	183	1333	1209	954	422	1649	741	501	1075	873	820	340	347	239	133	49	500	513	792	510	1174	1443	925	1045	1385	1116	392	1081	335	1395
Endogenous	HMGB1	NM_002128.4	1022	1502	1379	2717	2455	1615	329	1859	1647	536	483	1458	1114	2547	3192	2457	3128	3027	2158	2561	2295	1896	1980	261	547	254	2589	1837	1519	839	1532	2269	2298	2379	1703	1103	526	2926	337	1244
Endogenous	HRAS	NM_005343.2	158	166	184	168	187	198	39	245	153	93	46	146	145	181	534	229	201	147	332	171	234	276	161	47	52	39	223	159	203	132	185	255	167	156	144	119	74	313	38	123
Endogenous	HSD11B1	NM_181755.1	29	52	25	44	30	39	22	31	58	10	19	86	28	42	15	71	52	44	28	28	26	94	33	23	69	18	37	41	88	28	43	29	37	32	76	40	30	37	10	46
Endogenous	ICAM1	NM_000201.2	545	707	1394	1007	887	1107	466	702	1721	148	270	1504	1493	416	258	538	602	544	900	399	331	836	396	607	685	165	348	736	897	474	1193	1627	566	651	730	460	469	842	179	876
Endogenous	ICAM2	NM_000873.3	92	105	74	120	48	168	45	78	141	41	70	118	77	128	66	229	424	234	134	396	174	181	217	32	84	38	180	199	202	124	82	82	238	206	155	120	43	64	34	105
Endogenous	ICAM3	NM_002162.3	512	249	286	568	162	416	152	161	317	107	236	362	439	307	187	563	713	297	310	702	328	304	484	90	442	165	308	533	630	224	269	220	621	460	414	336	130	113	119	400
Endogenous	ICAM4	NM_001039132.1	43	21	47	80	42	53	44	34	66	26	41	64	179	26	14	46	75	29	28	68	21	52	45	99	65	12	12	45	48	31	79	65	41	35	33	28	111	67	45	30
Endogenous	ICOS	NM_012092.2	156	85	239	126	59	94	19	55	163	33	49	165	69	170	49	74	78	44	131	70	59	42	29	20	96	24	50	108	90	59	91	99	194	126	166	133	48	46	26	194
Endogenous	ICOSLG	NM_015259.4	120	195	219	229	160	125	56	165	177	113	78	177	147	171	183	201	212	328	157	234	166	136	160	74	174	85	227	234	307	161	172	125	233	173	104	146	53	93	71	190
Endogenous	IDO1	NM_002164.3	486	201	218	553	1627	290	37	217	234	88	160	1367	318	1158	126	203	169	99	420	96	142	89	64	234	180	62	104	212	626	133	92	298	475	471	348	288	308	396	45	1206
Endogenous	IFI16	NM_005531.1	2892	1507	2158	2293	2253	1375	798	1643	1959	891	1085	2046	2991	2166	1448	1830	1491	1468	3085	1628	1246	1868	1758	964	1405	570	1179	1652	1531	1710	2346	1966	1694	1824	2169	1968	1781	2345	1355	2832
Endogenous	IFI27	NM_005532.3	14570	1783	12371	12340	21834	8479	3926	23195	7327	6337	4274	12990	9785	3736	16082	11188	7981	14716	25893	10274	6571	10708	3919	4090	1441	1941	9387	6539	7661	15215	17656	14733	11156	15560	21602	13778	6792	17619	3661	28475
Endogenous	IFI35	NM_005533.3	452	124	407	307	428	261	79	170	283	73	103	359	252	183	181	216	170	183	489	267	107	118	123	139	96	54	105	169	223	159	275	233	338	217	179	373	203	222	98	642
Endogenous	IFIH1	NM_022168.2	526	124	739	317	674	362	96	258	282	119	175	364	417	191	228	281	192	225	671	384	192	176	155	129	108	64	168	244	376	244	292	193	542	380	490	609	213	311	98	981
Endogenous	IFIT1	NM_001548.3	1253	110	1604	414	344	667	194	385	208	190	198	402	366	230	232	184	349	491	1756	830	280	187	256	336	55	82	293	351	469	661	616	193	792	715	909	1159	270	134	76	2431
Endogenous	IFIT2	NM_001547.4	248	73	534	165	102	364	46	83	166	83	38	95	256	94	46	77	74	440	472	289	132	114	172	33	42	72	61	144	191	243	210	113	523	568	398	209	43	55	14	1473
Endogenous	IFITM1	NM_003641.3	1977	1154	3295	2571	4686	2070	202	1748	1887	435	384	2644	1274	2106	2125	3927	2897	3407	5762	5602	2993	2126	1681	432	531	185	2432	2008	3512	1413	1731	2628	3499	3917	3558	2658	462	3264	121	3718
Endogenous	IFITM2	NM_006435.2	1711	1814	2464	1513	2029	2508	605	1392	2469	405	874	1686	1521	2672	1251	2759	2512	3081	1773	2505	2901	4146	2992	683	1678	348	3015	2944	2021	1300	1818	1397	2233	1954	1486	1668	555	812	407	1318
Endogenous	IFNA1	NM_024013.1	13	8	3	5	4	5	1	6	3	7	8	4	9	4	4	6	8	8	14	4	6	3	2	4	6	1	6	5	6	7	5	5	8	6	11	2	7	2	7	9
Endogenous	IFNA17	NM_021268.2	10	4	1	1	8	5	3	3	4	7	7	3	5	4	5	4	5	7	7	16	4	5	11	3	7	2	14	4	10	10	12	3	9	7	8	3	4	9	3	1
Endogenous	IFNA2	NM_000605.3	7	2	6	3	1	5	5	2	8	7	4	8	4	4	2	6	2	9	3	7	5	1	3	3	6	1	3	5	6	5	3	10	3	6	11	2	3	6	3	4
Endogenous	IFNA7	NM_021057.2	18	13	25	11	10	12	4	9	12	22	11	13	14	17	27	8	10	19	14	29	13	10	13	20	19	7	19	13	7	25	10	14	17	18	17	7	6	17	6	19
Endogenous	IFNA8	NM_002170.3	8	9	1	2	5	2	1	2	7	4	3	5	2	5	3	2	8	4	2	4	3	2	6	4	8	1	6	2	6	7	3	5	2	6	1	4	2	3	4	1
Endogenous	IFNAR1	NM_000629.2	127	137	177	238	142	174	40	121	126	77	74	116	150	160	102	152	237	214	160	177	183	161	177	76	152	62	171	182	159	83	143	113	181	159	150	138	52	131	56	129
Endogenous	IFNAR2	NM_000874.3	776	650	733	1257	587	645	243	532	994	315	343	786	877	822	420	859	1217	751	836	983	595	656	612	290	767	341	632	818	1045	584	732	856	967	748	816	618	269	632	252	738
Endogenous	IFNB1	NM_002176.2	5	5	23	7	6	6	8	7	6	10	8	5	11	11	4	12	7	11	6	5	6	8	8	3	10	3	10	17	2	8	6	6	9	8	5	8	5	10	3	14
Endogenous	IFNG	NM_000619.2	25	14	29	32	22	14	15	20	12	16	8	41	22	15	23	29	26	20	20	46	25	8	11	16	31	8	30	25	49	13	12	41	51	37	26	25	26	24	14	88
Endogenous	IFNGR1	NM_000416.1	775	1205	1898	1757	1177	957	405	1846	1305	522	530	1437	1330	2288	1325	1645	1498	1545	1098	1804	1373	1894	1408	221	532	305	1706	1434	1132	1103	846	1351	1371	1559	1648	700	346	1914	252	1054
Endogenous	IFNL1	NM_172140.1	38	41	31	37	30	39	46	28	30	65	36	29	33	28	15	32	27	32	36	37	36	26	33	46	55	58	35	36	35	46	54	33	32	21	18	37	44	34	79	31
Endogenous	IFNL2	NM_172138.1	15	10	42	10	8	13	5	10	10	11	11	11	15	17	12	11	13	10	14	14	13	8	3	6	11	3	18	7	8	7	19	14	25	9	10	10	6	15	12	9
Endogenous	IGF1R	NM_000875.2	1077	2401	1409	1379	1608	1196	1231	1866	1845	1048	1012	1590	2832	1867	1268	1413	1666	1468	2593	1033	1121	2180	1749	1352	863	839	1327	1149	1195	1255	3502	8618	1457	1536	1065	1798	2363	2324	2605	1043
Endogenous	IGF2R	NM_000876.1	433	580	756	615	486	559	248	610	673	281	282	522	751	847	818	890	686	732	753	588	525	1347	673	143	291	226	727	777	615	598	865	713	624	687	493	484	282	793	222	559
Endogenous	IGLL1	NM_020070.2	9	9	10	7	7	4	5	7	6	9	7	6	7	7	1	7	3	4	2	1	6	5	3	12	10	3	4	6	6	5	11	5	8	9	7	8	6	6	5	7
Endogenous	IKBKB	NM_001556.1	265	247	202	527	322	185	145	135	279	172	178	257	221	322	260	296	322	246	375	312	269	169	354	103	222	169	334	248	376	259	334	365	344	290	148	253	198	264	163	265
Endogenous	IKBKE	NM_014002.2	540	283	271	630	291	394	127	269	356	242	193	327	249	356	277	344	361	275	485	250	275	226	253	112	349	228	401	453	331	271	305	440	397	238	282	352	212	443	163	668
Endogenous	IKBKG	NM_003639.2	206	224	165	554	258	186	144	218	273	161	139	352	537	360	334	323	297	209	304	220	226	373	251	81	190	127	245	237	358	283	407	441	325	232	206	218	190	430	137	339
Endogenous	IL10	NM_000572.2	47	35	79	41	41	21	17	33	56	22	19	42	34	32	11	39	24	23	41	26	19	37	18	41	37	13	23	35	36	24	50	38	22	44	20	31	29	37	26	53
Endogenous	IL10RA	NM_001558.2	620	331	597	848	254	534	147	284	675	107	278	661	406	396	386	834	1023	510	489	702	569	422	526	119	339	221	406	825	893	371	325	424	935	796	710	556	221	349	113	632
Endogenous	IL11	NM_000641.2	24	91	151	56	78	230	110	86	214	88	48	227	161	94	36	68	105	22	192	9	56	366	214	195	112	17	27	135	802	143	267	286	27	29	36	43	77	159	79	26
Endogenous	IL11RA	NM_147162.1	92	109	75	177	100	188	58	104	129	57	65	108	72	104	83	171	257	186	172	312	177	144	209	58	75	96	186	211	261	81	107	108	291	209	63	195	53	81	53	131
Endogenous	IL12A	NM_000882.2	19	11	21	15	11	17	9	9	13	10	4	10	18	16	7	15	34	30	13	31	13	13	20	4	20	9	27	17	20	11	15	15	30	21	11	16	8	14	13	16
Endogenous	IL12B	NM_002187.2	9	12	9	12	5	9	3	3	2	4	5	17	3	8	11	3	13	10	9	10	12	6	7	1	7	4	11	13	14	6	4	5	11	24	18	7	3	4	4	6
Endogenous	IL12RB1	NM_005535.1	145	51	82	114	75	92	34	49	65	70	82	164	67	67	41	76	57	48	69	64	50	43	56	81	125	83	28	73	175	87	60	60	110	91	96	102	88	57	49	256
Endogenous	IL12RB2	NM_001559.2	125	54	61	62	72	107	21	37	124	21	40	94	103	53	170	215	141	69	158	37	79	90	35	41	18	45	74	41	61	25	37	211	70	215	248	76	103	198	24	180
Endogenous	IL13	NM_002188.2	16	6	15	17	11	7	16	16	26	11	16	19	20	14	9	11	4	13	24	14	16	12	11	30	19	7	21	13	8	14	7	6	4	11	15	8	18	23	27	9
Endogenous	IL13RA1	NM_001560.2	996	1761	1398	1254	1241	1395	565	1594	1495	579	625	1340	3063	2072	1646	1400	1475	1917	1486	1579	1809	2143	2003	347	859	322	2613	1635	1428	1378	1499	2229	1333	1617	1511	1013	745	2536	432	995
Endogenous	IL13RA2	NM_000640.2	8	8	7	22	6	12	4	10	8	6	9	9	10	257	7	16	25	9	33	19	39	377	12	1	5	5	20	12	24	16	21	39	8	6	9	4	24	59	6	8
Endogenous	IL15	NM_172174.1	149	87	145	246	193	83	36	78	118	97	55	100	65	164	67	119	93	127	93	103	76	81	93	40	64	47	57	116	200	82	110	127	209	147	129	84	36	129	20	140
Endogenous	IL15RA	NM_002189.2	217	241	452	495	380	336	91	251	322	96	105	378	156	268	279	299	383	244	278	322	258	305	302	50	145	91	203	245	406	215	142	298	452	304	254	245	84	276	34	390
Endogenous	IL16	NM_004513.4	515	629	450	678	144	508	112	300	710	161	276	347	202	592	302	601	1191	486	383	1105	631	378	575	68	304	242	416	619	704	266	253	231	1074	669	493	520	70	178	101	566
Endogenous	IL17A	NM_002190.2	19	10	1	6	4	2	1	4	3	6	38	27	4	1	12	14	17	6	8	28	14	19	7	6	14	4	12	21	19	4	1	9	12	11	11	9	16	9	6	18
Endogenous	IL17B	NM_014443.2	7	6	9	6	4	10	10	12	9	5	5	5	3	12	5	7	14	9	7	13	7	10	7	11	4	4	5	25	12	1	8	7	8	6	9	3	3	13	4	9
Endogenous	IL17F	NM_052872.3	9	3	6	3	4	7	5	4	6	5	6	4	6	6	4	8	13	6	10	45	13	24	4	3	3	3	22	12	12	9	4	2	7	7	9	2	4	9	1	6
Endogenous	IL17RA	NM_014339.6	143	168	194	198	200	191	73	223	267	119	75	232	219	321	193	291	241	215	222	176	187	238	161	44	116	58	173	257	223	145	168	205	201	186	235	172	104	271	86	184
Endogenous	IL17RB	NM_018725.3	5	14	13	22	19	15	10	15	14	3	12	17	7	10	12	12	7	18	6	12	9	11	11	4	10	6	13	13	11	6	7	6	13	9	12	13	4	3	12	11
Endogenous	IL18	NM_001562.2	347	409	515	247	413	300	180	437	274	171	231	240	538	657	622	271	456	212	706	144	520	512	335	137	72	98	848	304	504	469	725	602	549	477	321	373	436	444	333	448
Endogenous	IL18R1	NM_003855.2	144	274	186	189	107	157	64	119	231	97	115	199	80	250	71	165	138	100	147	152	109	135	137	62	125	74	86	143	182	144	175	102	204	174	231	175	51	85	30	167
Endogenous	IL18RAP	NM_003853.2	165	74	68	50	68	87	99	23	56	52	115	264	161	70	37	44	60	16	95	23	39	34	57	53	70	29	27	95	102	41	92	24	89	90	88	71	72	28	36	116
Endogenous	IL19	NM_013371.3	38	34	7	6	9	25	15	13	32	28	15	56	8	14	11	13	26	23	12	46	10	42	19	4	6	4	33	11	20	9	7	16	59	5	8	12	8	8	11	10
Endogenous	IL1A	NM_000575.3	127	150	273	43	281	400	34	162	356	33	91	116	769	141	691	69	106	49	680	71	125	320	157	232	89	49	1120	137	290	109	461	739	80	129	115	61	107	528	65	51
Endogenous	IL1B	NM_000576.2	238	72	423	192	624	1040	418	456	557	101	273	538	2084	290	152	510	479	132	834	120	149	2600	1080	549	499	70	240	2210	3169	131	572	594	253	351	131	121	467	525	97	166
Endogenous	IL1R1	NM_000877.2	376	1308	879	530	337	655	392	623	627	520	256	919	340	1688	352	701	672	719	523	476	570	730	526	245	875	145	542	739	672	701	698	806	553	544	959	331	201	299	125	485
Endogenous	IL1R2	NM_173343.1	196	278	118	94	506	166	319	296	175	221	210	471	399	355	210	368	294	130	2295	141	225	256	233	73	321	115	302	267	303	236	971	267	177	214	181	111	144	344	125	122
Endogenous	IL1RAP	NM_002182.2	585	469	828	648	1274	756	245	842	732	290	232	977	1150	660	565	424	292	495	863	258	385	846	472	151	306	125	508	428	438	609	996	1157	439	387	467	411	509	1163	312	503
Endogenous	IL1RAPL2	NM_017416.1	19	22	22	11	8	18	6	19	13	3	14	16	12	18	16	18	23	22	26	25	17	11	8	5	9	8	21	16	20	7	19	17	17	10	16	13	8	22	11	16
Endogenous	IL1RL1	NM_016232.4	37	170	80	71	42	90	39	60	95	28	41	103	86	95	868	120	140	65	71	195	105	179	99	24	52	21	46	133	57	92	76	79	70	143	151	71	14	80	26	34
Endogenous	IL1RL2	NM_003854.2	50	64	39	43	86	56	19	41	68	37	57	71	69	69	176	92	88	87	114	67	89	65	78	23	39	27	120	70	58	66	90	61	74	50	84	39	42	52	43	46
Endogenous	IL1RN	NM_000577.3	2051	1598	626	944	2060	1018	878	1145	1604	2340	1229	951	1361	2042	4630	2246	1434	1061	3341	2147	3967	2906	3323	313	1298	1127	6560	2100	6121	1531	565	1142	3424	2249	496	1544	1086	932	607	1313
Endogenous	IL2	NM_000586.2	6	6	5	7	5	2	7	4	9	8	2	5	6	9	6	4	5	9	6	4	7	7	2	3	4	5	3	8	6	6	5	5	13	3	8	3	5	3	2	3
Endogenous	IL21	NM_021803.2	15	7	10	15	4	14	2	8	5	10	6	10	11	5	7	10	15	11	16	10	7	3	8	5	17	7	10	8	16	10	4	7	17	18	12	10	10	6	2	32
Endogenous	IL21R	NM_021798.2	162	72	128	139	58	96	27	38	117	40	88	173	95	81	31	86	65	38	121	44	38	44	37	23	103	34	23	91	106	71	57	58	133	102	126	115	49	63	31	265
Endogenous	IL22	NM_020525.4	9	10	7	21	8	1	4	5	7	11	12	3	4	16	4	24	7	12	12	38	8	8	8	4	7	3	8	6	4	7	8	7	2	5	7	6	4	30	10	9
Endogenous	IL22RA1	NM_021258.2	61	51	100	43	167	85	20	83	56	54	35	24	35	90	245	130	201	83	337	114	184	122	101	17	25	33	317	101	116	117	69	105	112	98	104	79	38	163	23	109
Endogenous	IL22RA2	NM_181310.1	17	37	26	23	23	24	5	15	21	3	8	19	12	24	6	8	10	11	16	15	12	19	11	9	6	8	10	23	9	12	11	13	21	18	25	13	9	10	6	19
Endogenous	IL23A	NM_016584.2	80	31	33	49	66	68	13	21	34	33	65	40	27	41	24	30	57	14	135	22	35	71	51	13	69	15	176	38	99	27	45	33	30	26	16	33	18	28	42	38
Endogenous	IL23R	NM_144701.2	7	11	11	18	7	9	8	4	22	3	9	19	9	16	6	17	18	11	7	22	20	10	10	6	10	4	14	16	13	6	9	9	18	23	8	13	5	10	4	16
Endogenous	IL24	NM_181339.1	77	77	51	10	207	513	25	233	197	54	43	199	636	13	44	43	499	7	204	43	169	888	98	167	29	22	121	204	585	190	220	403	141	113	62	77	75	68	74	76
Endogenous	IL25	NM_022789.2	7	9	7	8	6	11	4	9	14	8	8	9	5	16	17	11	12	8	11	9	10	16	4	4	6	4	15	8	3	10	7	12	11	12	8	14	5	12	5	11
Endogenous	IL26	NM_018402.1	17	7	12	9	16	14	4	6	11	10	9	15	7	10	7	13	16	11	12	38	16	14	7	10	15	5	13	12	7	16	6	8	13	14	7	10	11	15	16	15
Endogenous	IL27	NM_145659.3	10	8	8	6	10	4	3	10	5	5	1	5	7	9	6	8	2	12	11	7	6	4	5	7	12	3	8	7	8	13	7	10	5	6	5	16	13	10	8	13
Endogenous	IL2RA	NM_000417.1	213	333	495	299	170	143	69	147	352	74	88	440	118	404	62	200	195	178	168	67	103	183	85	39	154	54	71	167	221	152	333	321	226	238	629	166	65	93	29	242
Endogenous	IL2RB	NM_000878.2	628	183	373	542	246	389	68	218	397	203	224	531	252	267	159	271	462	151	320	212	201	318	117	123	415	193	99	292	584	288	156	213	601	523	350	438	155	175	83	982
Endogenous	IL2RG	NM_000206.1	456	192	327	499	234	331	55	146	318	73	202	420	223	377	165	492	442	183	304	548	257	163	160	37	235	81	239	385	494	112	156	231	751	526	602	391	84	211	53	569
Endogenous	IL3	NM_000588.3	9	5	5	3	4	6	3	8	5	5	6	2	7	5	6	5	1	3	8	7	4	3	3	7	9	3	7	6	7	6	6	6	2	1	6	3	6	6	8	2
Endogenous	IL32	NM_004221.4	2159	3717	2293	3316	4022	2110	1465	1685	4693	761	1133	3800	3246	4192	1024	4502	1824	2759	3568	4028	2847	3742	3907	2033	1141	929	469	1967	2654	2215	2335	3465	4989	2158	1088	2872	2175	1701	1315	2763
Endogenous	IL34	NM_152456.1	77	53	38	178	36	76	59	44	81	52	51	59	42	92	49	70	118	137	65	134	97	99	81	44	71	47	113	121	166	55	45	48	157	92	39	92	25	25	29	75
Endogenous	IL3RA	NM_002183.2	86	66	56	70	50	83	21	69	107	23	33	71	68	115	56	96	143	93	63	116	86	128	102	26	23	20	58	165	121	41	80	70	94	124	76	59	6	28	12	44
Endogenous	IL4	NM_000589.2	15	8	8	10	10	10	10	8	6	7	6	13	9	7	9	6	6	9	7	15	8	8	11	13	8	7	10	10	12	5	11	19	9	7	9	5	15	5	10	11
Endogenous	IL4R	NM_000418.2	1070	868	1116	1009	965	830	437	1007	935	475	483	1094	1551	1134	1041	628	678	491	1155	787	726	1329	815	316	462	260	1003	897	838	748	1104	1650	689	794	1138	561	650	1788	391	779
Endogenous	IL5	NM_000879.2	5	4	8	4	7	8	3	3	8	4	2	8	9	4	3	4	4	2	7	7	5	3	9	6	5	1	7	9	2	5	5	5	5	1	6	5	4	6	9	7
Endogenous	IL5RA	NM_000564.3	11	11	15	18	13	24	5	17	15	7	5	14	27	21	19	18	34	16	18	33	26	22	21	7	6	3	28	14	17	11	8	17	14	20	14	11	9	19	6	15
Endogenous	IL6	NM_000600.1	49	164	142	242	58	359	289	128	822	7	116	1121	306	62	26	124	141	35	272	19	72	815	108	407	227	10	110	199	510	159	167	1209	25	134	140	18	111	222	62	46
Endogenous	IL6R	NM_000565.2	177	244	268	214	233	256	84	293	321	89	152	263	307	306	291	412	495	248	295	408	263	454	284	64	134	70	278	316	328	226	284	209	437	344	267	259	75	366	82	228
Endogenous	IL6ST	NM_002184.2	810	2372	2807	2526	1368	3012	822	2098	2203	614	614	2112	794	3201	2741	3261	4764	4559	1475	4346	3890	3007	3232	451	776	573	3889	3507	3083	1498	1483	3037	3656	3326	2819	1474	314	1579	175	1252
Endogenous	IL7	NM_000880.2	15	8	23	45	25	17	6	20	21	10	7	19	13	24	23	16	17	16	14	30	31	10	17	12	14	8	16	27	35	16	11	27	26	19	15	14	5	16	4	24
Endogenous	IL7R	NM_002185.2	496	1382	1441	741	1091	1063	195	769	1147	288	348	1432	399	1201	346	475	351	283	627	294	343	367	245	175	281	94	356	533	599	399	499	1918	697	957	2134	466	196	495	81	500
Endogenous	IL8	NM_000584.2	1538	531	932	1155	3978	3770	1623	2618	6015	234	1577	3279	12257	2792	116	1071	2122	98	2841	159	228	9302	4313	1295	3929	118	1191	4052	4423	1308	3500	4835	321	681	579	312	1085	1012	624	157
Endogenous	IL9	NM_000590.1	3	3	7	1	3	2	1	6	2	2	2	2	5	2	3	2	8	2	7	6	3	4	3	1	6	1	5	5	1	2	1	4	3	4	3	5	3	3	3	4
Endogenous	ILF3	NM_001137673.1	1310	1517	1264	2069	1564	1302	598	1403	1829	662	639	1797	1706	1804	2540	2672	2223	2136	2717	1791	1438	1805	1773	402	693	529	1777	1326	1630	1238	1991	1814	1858	1688	1334	1332	655	2362	555	1389
Endogenous	INPP5D	NM_005541.3	206	224	398	340	107	323	134	156	286	79	141	319	84	260	187	298	371	331	143	485	288	186	214	52	179	77	243	354	387	152	187	209	500	396	492	264	51	139	38	294
Endogenous	IRAK1	NM_001569.3	413	540	510	1703	706	526	277	487	527	357	212	467	801	995	1051	879	785	793	752	597	551	934	598	259	324	252	703	508	778	558	920	1079	596	527	527	412	353	1377	137	641
Endogenous	IRAK2	NM_001570.3	118	121	140	127	231	250	55	106	168	70	88	149	269	117	166	177	142	104	380	132	115	164	120	83	94	32	263	153	167	118	317	236	111	114	110	102	94	117	185	114
Endogenous	IRAK4	NM_016123.1	312	267	321	373	226	327	93	243	245	131	163	255	253	319	241	397	297	342	325	319	265	279	309	85	269	105	359	294	361	230	231	209	381	398	372	288	125	415	116	332
Endogenous	IRF1	NM_002198.1	822	295	663	776	912	528	138	433	568	138	296	842	563	322	466	532	422	310	518	360	305	344	204	213	350	153	194	428	777	280	367	483	703	588	449	413	444	903	148	978
Endogenous	IRF2	NM_002199.3	223	318	496	446	349	387	59	391	273	102	79	247	157	420	342	617	626	512	333	549	424	355	361	46	140	64	467	460	402	121	184	358	508	553	485	272	76	337	44	334
Endogenous	IRF3	NM_001571.5	304	160	220	405	250	278	159	190	351	214	223	314	306	228	174	220	196	201	363	219	172	215	214	215	309	174	162	268	251	229	343	270	278	235	205	299	221	246	221	344
Endogenous	IRF4	NM_002460.1	876	218	211	721	230	442	293	112	452	128	818	633	992	284	114	734	1910	157	548	1446	375	240	639	217	1061	367	250	376	840	296	446	246	1167	332	409	619	220	110	363	592
Endogenous	IRF5	NM_002200.3	158	75	108	164	88	69	41	73	59	91	47	78	171	147	149	102	111	97	127	125	73	49	84	45	128	82	82	130	139	78	73	101	117	74	82	110	66	120	60	160
Endogenous	IRF7	NM_001572.3	924	465	834	580	873	706	149	506	742	291	403	777	533	613	566	593	464	464	1504	766	445	357	269	308	349	248	437	718	660	754	777	498	898	870	854	1088	387	479	158	1763
Endogenous	IRF8	NM_002163.2	522	131	294	276	115	181	76	69	262	68	206	279	158	216	119	242	188	203	247	201	126	109	121	87	228	126	131	298	300	130	210	142	375	448	321	382	122	127	66	396
Endogenous	IRGM	NM_001145805.1	10	15	5	6	10	7	1	2	9	12	10	27	2	4	20	10	6	8	16	14	10	1	5	7	9	3	13	1	9	15	9	13	8	8	19	8	5	14	1	19
Endogenous	ISG15	NM_005101.3	4933	453	3826	1014	2074	2624	365	1254	926	725	851	2562	2336	980	788	641	213	775	7231	1130	391	1169	315	1611	286	201	424	632	2066	2464	3582	1334	1789	1571	1928	3394	1847	1126	229	9596
Endogenous	ISG20	NM_002201.4	847	219	602	523	391	325	192	247	289	194	381	722	531	290	276	309	383	139	602	582	236	341	321	259	291	155	160	217	533	229	444	504	521	428	592	540	354	290	253	1077
Endogenous	ITCH	NM_001257138.1	420	1023	1222	1013	693	1178	165	1284	1084	208	200	732	863	1185	1563	1259	1559	1289	1016	1267	1290	1270	1049	145	282	126	1859	1082	771	618	932	1149	1160	1048	898	558	222	1682	147	439
Endogenous	ITGA1	NM_181501.1	286	747	956	858	459	614	146	984	1024	147	148	752	358	870	465	532	785	959	756	580	492	789	513	120	218	109	485	703	504	396	440	789	653	632	735	443	104	434	121	374
Endogenous	ITGA2	NM_002203.2	206	468	557	938	674	1136	79	1151	667	168	52	511	421	994	1020	466	434	549	903	221	407	549	208	135	56	59	488	121	226	615	1264	1184	487	486	436	249	150	691	124	230
Endogenous	ITGA2B	NM_000419.3	12	6	4	30	38	5	2	13	13	12	10	7	11	11	23	32	5	23	11	28	12	19	20	12	12	8	19	24	15	9	17	20	28	12	11	11	5	15	4	9
Endogenous	ITGA4	NM_000885.4	268	217	229	327	229	214	73	137	254	82	133	292	135	292	91	195	234	183	170	304	136	118	144	50	199	91	104	269	311	160	160	153	280	236	244	222	107	144	84	302
Endogenous	ITGA5	NM_002205.2	444	1673	2124	1462	2088	1535	272	2512	1766	469	262	1075	664	2452	562	897	1821	1440	1997	816	809	2235	885	222	469	159	632	1543	1112	691	1906	3752	686	1106	1283	765	335	1292	378	634
Endogenous	ITGA6	NM_000210.1	1948	2246	2711	850	4542	3763	552	3517	2312	1113	607	2517	8251	4824	6551	2935	1720	1204	6785	1312	1812	6096	1461	871	618	368	1630	842	1060	2443	5128	6624	1500	1780	1496	1625	1235	3951	1383	1536
Endogenous	ITGAE	NM_002208.4	122	181	178	207	163	190	32	225	155	39	41	145	61	325	297	431	394	350	108	302	381	275	232	30	49	32	384	245	182	65	111	140	253	288	214	136	27	139	31	107
Endogenous	ITGAL	NM_002209.2	1137	216	314	597	236	384	169	195	371	124	412	643	368	269	196	330	388	169	397	579	254	156	257	158	585	295	182	498	619	266	238	179	889	595	438	578	279	234	183	1082
Endogenous	ITGAM	NM_000632.3	96	131	160	221	155	136	49	73	170	64	86	103	103	181	85	222	194	251	115	211	93	99	157	46	152	37	105	370	178	87	112	140	198	190	267	113	54	156	22	135
Endogenous	ITGAX	NM_000887.3	455	512	693	699	411	291	211	223	613	198	280	1107	830	529	164	373	308	230	352	339	133	550	426	116	493	134	199	1389	1008	308	415	593	434	432	665	267	230	450	110	444
Endogenous	ITGB1	NM_033666.2	3156	8622	8887	6132	4297	7547	1695	8326	7765	2796	1617	6320	7864	13119	4413	4870	7145	7118	8368	4621	4265	10079	4287	1612	2501	902	4370	5568	3006	3235	12987	14107	3775	4639	5307	4219	2098	5684	1707	2622
Endogenous	ITGB2	NM_000211.2	819	486	747	907	738	636	140	415	774	399	393	916	606	683	346	794	601	676	615	686	329	408	367	175	705	209	322	1820	776	355	407	669	817	660	974	744	361	779	155	942
Endogenous	ITGB3	NM_000212.2	56	101	135	155	70	204	56	126	133	97	60	187	117	123	94	115	231	161	103	120	98	124	149	86	86	31	102	203	173	80	134	179	131	116	55	64	49	64	46	32
Endogenous	ITGB4	NM_001005731.1	2719	2235	7837	4146	9953	5684	1341	4986	3420	2709	1644	4781	8208	8092	4413	3920	3501	3392	7771	1889	2534	12810	2390	1792	1126	1474	2276	1377	2428	6807	17245	12982	2670	2503	3066	4017	3164	8695	3483	3990
Endogenous	ITK	NM_005546.3	227	240	315	255	136	184	79	80	240	96	132	412	82	262	70	174	176	97	144	210	167	69	92	56	214	70	119	178	334	105	145	103	358	431	982	174	52	71	31	345
Endogenous	JAK1	NM_002227.1	877	1384	1548	1507	1167	1338	457	1279	1780	495	527	1527	1169	1787	867	1432	1762	1558	1423	1422	1262	1551	1310	287	670	412	1455	1584	1489	999	1285	1666	1573	1678	1366	1217	431	1038	454	1284
Endogenous	JAK2	NM_004972.2	858	548	663	752	733	756	260	620	715	357	511	787	760	582	461	584	728	745	813	799	555	477	624	283	531	342	618	889	1258	471	631	531	1102	893	550	789	615	695	392	1792
Endogenous	JAK3	NM_000215.2	523	306	261	483	241	254	112	195	673	100	243	624	317	317	142	277	351	232	312	283	218	285	217	114	529	140	167	445	534	248	275	188	494	356	508	382	206	201	121	523
Endogenous	JAM3	NM_032801.3	212	722	426	481	159	373	189	329	550	147	153	299	204	642	197	400	621	769	281	539	449	546	454	114	218	83	424	638	345	242	308	266	525	395	268	337	88	137	109	171
Endogenous	KIR3DL1	NM_013289.2	13	13	11	12	11	9	5	11	6	12	7	19	5	15	15	17	10	15	15	11	10	11	12	5	7	3	7	7	8	9	13	17	14	13	12	8	4	10	1	9
Endogenous	KIR3DL2	NM_006737.2	8	20	15	7	10	6	8	11	14	4	10	13	17	17	6	12	5	14	10	8	9	8	8	4	15	7	5	11	8	6	11	6	10	3	6	10	5	11	7	16
Endogenous	KIR3DL3	NM_153443.3	12	6	8	5	7	11	14	11	10	9	4	5	12	11	5	9	12	6	7	6	7	7	8	11	11	3	4	8	8	5	9	8	3	4	11	7	15	7	9	8
Endogenous	KIR_Activating_Subgroup_1	NM_001083539.1	1	1	1	1	1	5	1	7	1	4	1	1	1	1	2	2	1	7	6	3	5	2	8	1	1	1	7	1	1	1	5	1	1	1	1	5	1	7	1	1
Endogenous	KIR_Activating_Subgroup_2	NM_014512.1	5	10	11	2	5	3	7	6	12	5	2	5	8	7	7	6	4	5	7	8	8	5	4	4	4	2	4	8	9	13	5	3	6	9	8	7	1	1	3	7
Endogenous	KIR_Inhibiting_Subgroup_1	NM_014218.2	28	21	18	16	26	9	6	13	15	11	10	22	25	22	19	23	10	14	18	13	14	11	8	14	11	5	11	15	28	8	24	16	14	21	31	10	7	16	15	19
Endogenous	KIR_Inhibiting_Subgroup_2	NM_014511.3	17	15	9	8	20	8	5	7	5	3	4	10	10	10	20	15	9	8	9	10	10	12	10	4	6	4	12	8	17	7	4	18	7	13	18	10	3	17	4	9
Endogenous	KIT	NM_000222.2	119	149	76	177	28	134	45	57	104	27	76	57	72	141	70	158	177	157	77	363	150	87	152	48	72	16	112	102	55	54	80	38	138	142	89	138	29	50	46	47
Endogenous	KLRB1	NM_002258.2	173	133	135	107	48	98	23	29	142	36	113	170	51	102	47	140	143	54	101	184	174	83	79	21	135	74	53	145	113	47	66	21	143	204	255	119	33	47	21	214
Endogenous	KLRC1	NM_002259.3	100	55	61	60	76	56	24	51	69	45	35	48	39	74	50	72	36	27	46	16	42	25	29	14	23	16	22	48	48	43	48	56	62	108	88	47	34	45	9	58
Endogenous	KLRC2	NM_002260.3	67	53	141	53	73	113	20	68	67	67	26	101	30	54	56	98	38	24	36	25	54	15	55	7	24	24	18	41	105	37	14	84	96	134	161	59	17	68	9	107
Endogenous	KLRD1	NM_002262.3	37	17	34	40	26	24	18	18	28	6	8	26	8	38	19	38	31	18	15	17	27	9	23	17	20	14	22	27	32	7	15	9	70	70	81	25	11	11	4	38
Endogenous	KLRF1	NM_016523.1	34	19	20	18	14	17	8	17	33	11	21	16	17	30	27	19	28	38	26	20	28	67	30	6	12	8	36	27	39	19	23	14	43	44	35	18	6	25	7	25
Endogenous	KLRG1	NM_005810.3	86	74	37	81	20	49	23	28	58	13	27	55	25	17	25	76	59	38	61	145	36	30	48	15	38	13	30	65	39	27	49	27	126	106	92	70	19	25	12	84
Endogenous	KLRK1	NM_007360.3	141	87	144	148	64	65	22	59	126	14	34	176	25	48	115	121	131	70	61	227	97	27	77	22	59	21	64	69	210	32	32	61	336	240	193	124	23	60	14	171
Endogenous	LAG3	NM_002286.5	424	46	274	300	194	166	26	59	94	26	56	267	128	57	92	152	123	76	229	130	81	25	75	37	82	31	46	124	208	70	65	138	271	213	154	304	100	115	30	736
Endogenous	LAIR2	NM_002288.3	259	118	272	271	130	123	85	96	155	116	158	264	234	124	57	123	206	132	222	110	87	71	99	56	176	62	60	216	230	121	176	129	204	141	171	249	176	102	104	272
Endogenous	LAMP1	NM_005561.3	3532	4914	5908	4812	3406	4911	2624	5845	4936	2119	1734	3881	3766	5085	6223	4372	4028	5462	5165	4107	4691	105444	3903	1879	3024	1037	5034	4337	3662	4447	6566	6357	3475	4396	4542	3410	2853	5989	1464	3800
Endogenous	LAMP2	NM_001122606.1	1055	965	1164	1130	1286	1426	831	1703	1057	557	843	1364	3366	1562	1208	1437	1630	1577	1540	1153	1189	2328	1187	449	664	459	1307	1355	1157	1127	2064	1743	1153	1233	1023	1305	1145	1642	873	1568
Endogenous	LAMP3	NM_014398.3	436	106	472	380	660	318	39	261	145	62	96	547	166	247	200	238	201	133	473	184	170	194	166	67	114	56	125	271	390	166	115	154	471	337	432	257	61	137	29	961
Endogenous	LBP	NM_004139.2	47	29	13	21	33	54	40	58	66	16	26	55	85	137	5	167	52	76	108	15	42	354	93	58	42	14	112	110	46	196	700	121	1	23	33	16	49	28	7	17
Endogenous	LCK	NM_005356.2	199	84	170	227	78	184	27	82	135	48	76	200	72	192	113	180	186	133	102	212	159	88	74	35	135	84	100	164	258	87	71	91	417	270	305	177	41	109	34	408
Endogenous	LCN2	NM_005564.3	1304	1144	1976	448	6475	1280	286	1663	659	2215	1874	1848	2059	1148	1307	786	2218	1882	5410	2771	2027	1910	3356	941	1068	253	10208	833	1832	599	387	220	1354	2076	661	1940	553	1031	564	1934
Endogenous	LCP1	NM_002298.4	499	594	1524	1258	541	1046	165	474	860	391	264	1116	307	1134	634	1251	1275	895	583	1247	727	802	493	120	612	409	604	1809	2292	579	300	1011	2015	1540	1879	785	251	1327	49	1619
Endogenous	LGALS3	NM_001177388.1	922	1748	2048	1972	3229	1545	380	2760	1770	858	515	1687	1004	4237	3194	2670	3784	3522	2112	2991	2849	3142	3325	294	595	304	5278	2362	2164	1601	1741	2237	2939	2874	1601	1147	439	2512	483	1376
Endogenous	LIF	NM_002309.3	40	119	243	209	73	229	185	100	873	53	95	673	238	141	22	170	283	114	243	212	77	247	102	371	428	26	63	194	107	267	313	1011	69	134	134	89	106	200	99	57
Endogenous	LILRA1	NM_006863.1	20	14	23	19	12	11	11	15	12	8	13	23	14	9	7	18	21	10	15	26	11	27	18	15	20	21	15	24	55	15	11	13	26	22	19	21	16	12	11	20
Endogenous	LILRA4	NM_012276.3	46	7	18	21	11	27	13	14	30	13	19	30	10	26	10	24	12	6	33	12	14	13	13	9	8	11	20	30	21	10	18	14	36	71	28	30	14	9	6	46
Endogenous	LILRA5	NM_181879.2	186	53	58	55	98	73	50	25	78	39	50	169	243	55	31	70	65	34	203	41	32	204	98	163	73	16	49	217	235	54	141	93	49	68	38	37	199	44	47	72
Endogenous	LILRB1	NM_001081637.1	30	39	96	80	32	54	14	28	55	16	18	97	33	60	40	98	91	66	62	102	51	55	44	10	33	11	39	121	141	32	37	71	104	74	162	33	21	46	12	68
Endogenous	LILRB2	NM_005874.1	147	62	107	64	105	71	43	41	76	56	56	118	179	86	42	92	69	52	171	81	41	124	89	97	118	33	30	195	229	78	120	110	77	57	59	67	183	76	50	177
Endogenous	LILRB3	NM_006864.2	126	49	48	101	70	72	84	47	124	57	110	177	237	68	49	75	49	44	112	27	41	129	112	137	249	49	41	230	285	83	170	97	66	89	64	75	143	80	52	121
Endogenous	LRP1	NM_002332.2	929	2823	1813	2151	1291	1922	594	1968	2173	640	561	1650	948	3965	1281	3696	3502	2898	1828	2268	2609	2727	2703	432	1055	546	1937	2799	2201	1395	1725	1919	2315	2344	1545	1359	593	1361	381	1178
Endogenous	LRRN3	NM_001099660.1	30	29	29	33	20	25	22	30	20	17	16	26	24	51	18	27	42	40	22	38	30	37	37	18	26	8	34	40	37	11	41	15	52	21	24	17	8	8	3	26
Endogenous	LTA	NM_000595.2	55	19	45	86	11	42	8	27	51	13	19	25	22	52	13	36	37	24	30	43	30	21	24	17	42	32	22	39	54	35	24	21	59	35	36	52	15	23	13	81
Endogenous	LTB	NM_002341.1	1011	242	205	535	174	430	191	172	800	127	714	462	397	340	79	225	207	132	426	112	124	220	179	566	729	593	104	393	367	341	295	213	591	310	463	829	535	193	442	862
Endogenous	LTBR	NM_002342.1	954	1686	1279	2287	1343	931	792	1346	1141	1267	555	1037	1384	1479	1891	1686	1541	1167	2206	961	1046	1263	1011	462	803	521	1376	1100	1143	1278	1764	1195	948	1048	845	606	638	1941	646	1125
Endogenous	LTF	NM_002343.2	170	114	198	3343	111	2836	810	706	506	41	3146	3514	60	68	295	252	61	7683	158	1401	116	168	145	481	787	169	5261	76	175	139	1235	327	962	714	19	102	122	174	86	172
Endogenous	LTK	NM_001135685.1	42	29	18	18	16	25	34	16	34	20	29	33	16	18	3	31	46	12	21	35	30	28	36	55	48	26	18	54	47	16	38	8	41	18	17	48	18	9	10	31
Endogenous	LY86	NM_004271.3	44	45	104	55	38	35	11	31	55	10	13	49	39	43	36	74	57	120	60	88	31	46	42	13	41	19	38	111	52	28	26	58	72	62	107	72	25	45	11	73
Endogenous	LY9	NM_001033667.1	126	77	79	144	31	97	41	28	105	29	74	141	82	56	60	159	299	74	66	314	96	49	115	23	70	34	71	75	134	40	69	78	324	120	132	123	17	35	28	148
Endogenous	LY96	NM_015364.2	235	280	338	267	119	195	65	188	229	47	102	192	207	213	95	305	488	318	272	359	183	322	268	51	156	38	218	356	194	82	207	219	196	187	382	233	121	274	73	266
Endogenous	LYN	NM_002350.1	164	81	256	207	159	191	23	76	73	46	59	123	210	163	60	153	91	120	167	149	97	240	72	74	113	20	159	247	110	108	178	205	117	141	129	125	58	137	28	130
Endogenous	MAF	NM_005360.4	892	875	946	1403	884	984	764	1583	995	630	629	763	629	1152	1122	1099	2029	1361	1278	1521	1423	1815	1786	396	631	582	1470	1531	1681	1237	915	1264	1628	1658	1072	1496	734	2343	1277	1660
Endogenous	MAGEA1	NM_004988.4	10	6	2	86	8	5	3	7	59	7	8	6	5	9	3	7	1	8	7	13	5	8	2	3	7	36	4	23	5	3	9	218	3	7	6	3	4	6	2	7
Endogenous	MAGEA12	NM_001166386.1	11	8	5	5	6	2	4	6	19	4	2	3	41	9	9	8	12	8	10	10	5	151	3	5	6	3	12	8	9	6	5	372	6	6	5	5	6	4	4	5
Endogenous	MAGEA3	NM_005362.3	29	96	12	14	2376	40	1213	8	586	7	150	8	4526	7	6	22	707	49	7	37	162	2203	12	9	713	574	761	455	8	445	935	5887	23	12	17	57	2170	2338	9	6
Endogenous	MAGEA4	NM_001011548.1	28	8	6	8	6	4	2	6	41	21	2	3	26	11	16	11	61	8	9	12	12	11	6	6	5	4	129	49	52	37	56	563	17	15	4	7	8	7	2	12
Endogenous	MAGEB2	NM_002364.4	16	6	1	11	9	2	1	1	32	6	1	5	3	10	1	6	12	9	4	8	3	46	7	4	7	26	6	5	1	8	2	48	10	6	3	8	8	14	1	5
Endogenous	MAGEC1	NM_005462.4	8	5	6	5	2	7	3	5	6	3	3	8	6	7	3	7	2	6	7	9	6	13	3	11	10	5	10	5	5	9	9	661	9	1	7	3	5	5	10	5
Endogenous	MAGEC2	NM_016249.3	13	12	7	4	9	7	9	4	14	6	10	6	13	6	4	4	5	6	6	8	6	24	11	6	8	4	5	13	4	7	11	1420	7	4	4	4	11	2	5	13
Endogenous	MAP2K1	NM_002755.2	499	1088	949	694	589	810	256	794	798	405	295	814	792	1319	858	1142	1179	885	1048	800	838	967	902	212	347	164	1286	1121	717	650	1047	1083	899	916	943	694	330	1114	270	647
Endogenous	MAP2K2	NM_030662.2	1357	1261	1165	1797	1678	1358	857	1300	1412	959	797	1179	1489	1463	1895	1967	1711	1666	2291	1646	1489	1597	1698	651	1068	866	1986	1494	2010	1382	1960	1317	1725	1663	998	1536	980	1329	1068	1748
Endogenous	MAP2K4	NM_003010.2	145	255	307	231	195	314	82	412	195	161	62	214	221	378	651	391	386	414	300	372	427	527	283	48	112	59	467	270	333	166	185	344	351	403	379	154	90	608	44	227
Endogenous	MAP3K1	NM_005921.1	141	193	312	479	238	316	71	572	258	114	82	205	86	314	534	449	605	630	260	700	590	350	501	53	155	98	685	450	599	203	131	436	698	554	419	226	47	515	26	288
Endogenous	MAP3K5	NM_005923.3	851	723	740	988	493	568	304	852	906	363	378	862	843	1342	969	1063	881	836	751	795	681	1074	1189	316	678	371	951	928	859	726	792	524	871	888	1016	591	372	639	437	784
Endogenous	MAP3K7	NM_145333.1	246	606	817	652	358	538	146	607	672	171	175	394	338	784	760	888	833	770	541	591	658	997	610	102	196	94	842	697	442	440	376	571	662	631	637	346	127	815	87	397
Endogenous	MAP4K2	NM_004579.2	191	177	206	411	216	261	92	329	344	86	103	165	164	211	169	273	323	194	295	245	172	181	130	63	132	85	247	231	165	235	585	473	263	172	186	215	89	297	178	167
Endogenous	MAPK1	NM_138957.2	255	574	603	523	450	562	135	697	642	164	121	432	346	1162	1314	1207	1264	961	496	939	984	983	793	64	104	123	1247	786	744	492	448	781	950	884	554	375	128	1017	64	341
Endogenous	MAPK11	NM_002751.5	115	74	59	99	79	87	47	85	104	67	69	75	110	112	76	118	100	114	117	88	81	87	124	64	90	72	59	124	152	116	122	91	94	79	83	94	63	105	57	104
Endogenous	MAPK14	NM_001315.1	988	1124	970	1223	1069	1005	543	1046	973	649	599	844	1267	1051	1558	1260	1309	1216	1253	1191	1196	1354	1239	380	687	411	1391	1295	1079	1076	1319	1077	1199	1047	908	1036	596	1277	583	915
Endogenous	MAPK3	NM_001040056.1	573	669	587	880	661	721	329	716	568	382	342	590	736	725	2292	846	974	935	904	1103	1212	1169	1122	199	408	394	1690	1001	1326	532	671	844	1140	957	535	695	312	918	307	673
Endogenous	MAPK8	NM_002750.2	162	328	449	423	301	373	99	371	396	142	102	304	323	410	374	488	405	437	328	322	364	359	307	62	120	105	430	285	339	585	456	499	349	340	239	197	131	403	80	183
Endogenous	MAPKAPK2	NM_004759.3	735	1062	1024	1701	706	1320	396	1024	1354	549	516	1257	1156	1419	889	1337	1451	1212	1254	968	949	1355	1212	327	798	298	1191	1216	1279	1132	985	1339	1191	1102	837	849	353	1092	284	890
Endogenous	MARCO	NM_006770.3	18	84	190	142	154	112	69	69	221	90	94	92	88	215	87	201	299	86	229	68	50	85	293	71	141	44	149	178	130	43	60	92	94	226	260	107	218	77	32	119
Endogenous	MASP1	NM_139125.3	41	21	13	12	21	22	12	21	27	64	13	9	41	21	12	19	53	36	17	50	47	67	41	23	28	17	64	61	60	45	12	21	33	41	9	23	4	9	11	31
Endogenous	MASP2	NM_139208.1	11	9	11	6	7	3	11	11	5	10	4	7	9	10	8	5	5	12	15	12	12	2	10	8	10	6	8	5	14	8	13	8	7	6	7	5	11	8	10	8
Endogenous	MAVS	NM_020746.3	443	531	568	622	499	1059	236	618	582	574	242	455	738	925	598	759	1098	1147	701	914	866	745	863	168	400	370	1172	854	1047	775	1001	834	999	952	508	643	263	948	152	578
Endogenous	MBL2	NM_000242.2	6	8	16	6	4	5	2	10	16	8	3	7	2	8	5	5	7	3	8	9	6	2	10	4	2	2	4	10	6	8	6	8	7	7	10	3	5	5	3	8
Endogenous	MCAM	NM_006500.2	350	391	231	434	225	489	138	325	338	127	213	406	448	328	244	397	474	454	634	425	275	605	485	211	211	138	245	580	455	350	526	556	276	301	243	304	276	378	123	239
Endogenous	MEF2C	NM_002397.3	633	1949	1726	1055	447	1536	382	724	1411	222	367	880	523	2117	253	2308	2615	3168	938	3015	2773	1955	2701	374	529	298	3470	3203	1577	973	1588	413	1618	1907	432	1152	146	150	192	555
Endogenous	MEFV	NM_000243.2	75	27	45	27	47	49	45	26	47	33	37	71	143	26	20	49	31	21	77	26	27	87	54	47	70	18	24	92	115	30	40	73	37	34	52	49	66	46	12	77
Endogenous	MERTK	NM_006343.2	80	259	615	280	140	152	97	164	182	76	43	214	134	240	101	399	268	333	121	286	179	138	189	24	101	45	233	316	170	83	205	944	214	236	463	155	59	135	37	158
Endogenous	MFGE8	NM_001114614.1	689	2180	2116	1604	902	942	784	1744	2394	724	742	1108	1565	2783	978	1220	2307	2418	1486	1521	1401	3528	1784	592	465	293	1350	1152	1033	911	1977	2888	1268	1522	1218	1969	382	1062	815	1119
Endogenous	MICA	NM_000247.1	121	115	137	219	193	112	45	141	186	71	44	125	178	221	155	140	162	203	256	195	152	215	170	33	55	101	137	186	256	109	221	234	186	155	81	86	73	161	36	148
Endogenous	MICB	NM_005931.3	142	111	336	240	254	199	27	123	177	62	52	191	132	128	122	163	173	147	153	160	124	75	60	59	88	40	71	166	211	122	266	291	242	136	128	98	62	226	12	257
Endogenous	MIF	NM_002415.1	2756	2889	2964	6812	8414	3022	1225	5006	3620	2434	1431	3028	3664	8276	7632	4424	3942	3683	5443	2201	3143	6152	5124	997	2001	1278	3320	2896	3483	3219	5194	9101	3303	3125	3608	2367	1942	10030	1512	4351
Endogenous	MME	NM_000902.2	130	295	237	249	143	224	142	234	285	184	119	291	235	362	32	288	312	178	174	324	235	404	256	176	211	86	168	561	325	126	233	253	402	190	190	222	122	241	60	115
Endogenous	MNX1	NM_005515.3	4	5	3	19	8	10	1	5	12	3	3	3	19	3	9	2	8	10	5	4	5	1	1	6	8	3	6	1	4	4	7	3	10	3	4	4	4	10	7	1
Endogenous	MPPED1	NM_001044370.1	11	14	7	8	4	19	35	8	8	6	18	12	7	14	10	45	49	36	4	12	28	7	6	10	10	4	20	5	12	8	7	14	19	10	7	8	10	7	13	8
Endogenous	MR1	NM_001531.2	30	42	67	94	54	38	9	75	41	16	10	28	21	110	52	60	99	110	43	101	62	64	88	24	23	18	89	81	56	36	32	54	82	67	113	26	10	60	11	45
Endogenous	MRC1	NM_002438.2	158	278	380	134	361	188	88	204	277	157	81	223	99	676	283	506	520	915	256	397	296	202	352	57	110	42	202	360	289	149	532	525	363	444	577	177	48	634	17	219
Endogenous	MS4A1	NM_152866.2	341	143	27	351	9	182	78	14	316	48	183	213	104	55	23	98	54	31	129	96	33	27	84	38	344	291	39	136	248	136	304	28	279	78	307	340	53	9	63	116
Endogenous	MS4A2	NM_000139.3	77	85	78	101	17	137	27	39	85	44	51	36	46	59	60	145	249	44	60	384	168	87	135	34	88	34	66	141	88	66	55	30	166	97	78	109	25	79	27	65
Endogenous	MSR1	NM_002445.3	119	468	813	557	307	218	70	273	371	149	76	383	180	457	111	542	202	532	326	335	161	185	190	101	186	29	132	491	233	111	299	716	211	251	529	283	139	322	65	249
Endogenous	MST1R	NM_002447.1	62	123	130	287	212	133	39	121	72	74	34	103	81	285	229	169	158	116	221	138	140	254	115	11	28	49	220	79	112	202	241	272	179	130	135	78	68	590	52	151
Endogenous	MUC1	NM_001018017.1	213	115	111	541	461	263	74	300	354	293	54	291	79	268	160	186	137	226	248	182	229	276	119	91	172	17	1615	204	237	172	155	106	715	132	58	134	44	216	44	332
Endogenous	MX1	NM_002462.2	7610	1290	7067	3768	4327	3492	1045	2131	2388	1558	1510	3793	2201	1428	2413	941	1069	2251	6174	3747	1958	858	725	1581	770	628	1364	2084	3183	6303	3877	1655	3838	4096	4711	5548	1483	1384	556	12675
Endogenous	MYD88	NM_002468.3	539	494	1134	649	655	770	155	589	709	292	293	615	494	648	602	674	616	772	985	821	765	920	637	191	399	187	855	761	753	556	561	718	735	868	746	584	204	664	170	840
Endogenous	NCAM1	NM_000615.5	155	886	510	286	149	287	110	231	740	98	106	275	139	880	48	449	534	525	450	446	477	401	647	53	68	55	609	735	222	365	529	58	404	290	26	274	69	13	72	171
Endogenous	NCF4	NM_000631.4	273	100	177	217	139	159	95	105	177	78	139	191	235	162	133	295	255	138	197	276	179	194	188	84	222	83	138	264	297	102	151	134	323	229	211	246	139	122	105	250
Endogenous	NCR1	NM_004829.5	47	24	11	12	14	25	12	10	29	9	19	41	27	19	13	19	28	12	21	15	21	14	36	9	12	12	24	25	22	23	16	12	19	32	32	24	14	19	18	34
Endogenous	NEFL	NM_006158.3	47	29	55	295	171	73	13	339	34	13	14	230	50	37	540	24	44	236	417	40	136	319	67	16	5	13	316	34	87	54	90	170	66	112	97	49	37	212	50	138
Endogenous	NFATC1	NM_172389.1	100	158	128	159	78	117	81	96	232	56	78	210	144	163	106	281	285	245	146	163	177	177	211	54	137	66	187	203	156	99	160	130	234	226	126	128	48	62	45	119
Endogenous	NFATC2	NM_012340.3	485	407	481	603	221	429	308	251	890	131	292	967	417	257	257	383	674	461	298	692	449	300	389	136	416	183	358	457	685	242	438	432	897	670	488	512	180	212	166	701
Endogenous	NFATC3	NM_004555.2	139	247	288	390	158	269	62	282	262	81	69	160	104	335	346	633	671	520	243	630	503	298	476	38	85	75	675	390	312	158	168	304	520	472	380	194	44	398	36	189
Endogenous	NFATC4	NM_001136022.2	270	515	248	384	202	306	189	283	476	231	183	276	328	451	207	339	476	435	298	510	453	473	414	127	390	154	266	554	535	292	367	285	459	298	176	275	178	207	127	232
Endogenous	NFKB1	NM_003998.2	167	165	217	218	216	166	56	173	225	45	65	144	213	231	281	307	226	198	235	225	240	257	205	47	96	35	250	179	137	68	193	277	187	219	209	103	50	190	33	135
Endogenous	NFKB2	NM_002502.2	793	670	726	1093	617	572	352	414	961	226	501	931	1180	556	337	604	468	402	883	454	343	548	508	392	641	281	370	678	697	494	724	735	621	548	417	448	428	557	367	706
Endogenous	NFKBIA	NM_020529.1	3043	5040	5672	4142	8375	2510	2544	3033	7591	1817	3478	5928	4827	6688	3170	4866	4095	4396	5482	3298	2471	4854	5644	1760	2913	878	5161	3608	4328	2646	8156	9782	2835	6620	5569	2879	1996	4752	1730	3229
Endogenous	NLRC5	NM_032206.4	880	379	497	899	803	481	244	670	509	346	523	924	496	422	520	645	473	371	650	501	405	379	310	272	418	291	319	506	878	504	556	439	943	797	815	844	522	992	424	1241
Endogenous	NLRP3	NM_001079821.2	50	115	152	98	79	100	196	52	117	58	67	470	119	107	46	85	75	90	98	73	68	134	141	77	67	20	46	158	186	70	170	95	93	182	137	70	59	68	25	53
Endogenous	NOD1	NM_006092.1	184	378	264	321	200	265	97	210	307	178	115	307	195	286	180	290	285	335	308	293	256	375	237	123	169	93	246	259	292	308	294	260	351	301	260	219	125	237	124	247
Endogenous	NOD2	NM_022162.1	174	96	287	143	176	190	88	138	141	64	189	141	196	155	172	327	299	167	401	244	215	256	295	38	92	60	330	147	177	202	96	227	191	208	328	196	78	326	78	250
Endogenous	NOS2A	NM_153292.1	22	15	8	12	12	9	6	11	7	4	5	21	9	20	2	17	23	10	54	47	9	21	8	4	11	1	41	7	6	8	14	16	19	6	10	21	7	7	10	14
Endogenous	NOTCH1	NM_017617.3	371	241	301	566	802	366	124	446	384	207	212	399	431	367	573	618	434	527	453	563	508	383	472	126	348	186	402	477	738	396	400	264	664	503	234	340	255	671	297	580
Endogenous	NRP1	NM_003873.5	1804	1467	1542	1606	1124	1824	1236	1790	1571	1010	1395	1567	1851	1844	975	1917	2491	2781	1850	2069	1712	1693	2447	1339	1544	950	1574	2833	2068	1211	2671	1446	2401	2292	1252	2481	1510	1236	1357	1595
Endogenous	NT5E	NM_002526.2	504	583	1215	367	355	1143	232	364	707	422	278	599	931	781	301	319	591	417	1267	451	410	958	617	1040	320	148	386	564	483	869	2808	1209	417	542	389	430	620	598	232	320
Endogenous	NUP107	NM_020401.2	319	371	475	1037	741	389	130	407	342	423	147	461	444	546	579	543	584	480	647	396	388	473	432	91	165	70	516	362	265	222	485	462	433	392	363	305	216	532	176	351
Endogenous	OAS3	NM_006187.2	1356	347	2122	1422	1539	515	158	674	415	263	209	806	530	543	732	493	292	606	2016	964	501	293	302	341	254	128	382	519	665	917	1765	898	875	923	1527	932	433	710	127	2668
Endogenous	OSM	NM_020530.4	50	16	68	65	95	78	34	51	124	20	33	49	302	37	6	59	31	30	83	13	10	191	137	75	112	9	18	185	186	45	105	186	37	22	27	23	64	132	49	31
Endogenous	PASD1	NM_173493.2	8	3	9	40	10	10	9	8	9	2	3	5	11	4	7	2	7	5	2	8	5	3	4	3	3	3	7	12	5	7	9	8	6	7	4	4	3	6	5	7
Endogenous	PAX5	NM_016734.1	53	14	36	42	20	32	14	24	29	11	17	23	22	11	13	17	30	9	26	13	10	14	29	12	52	40	21	30	28	43	108	26	28	25	56	44	17	58	12	49
Endogenous	PBK	NM_018492.2	24	31	32	51	128	43	14	59	27	33	12	38	31	81	140	103	70	63	120	40	93	53	95	10	15	10	143	31	37	22	59	70	44	62	66	19	19	101	2	34
Endogenous	PDCD1	NM_005018.1	59	19	47	48	38	36	24	19	51	20	25	65	45	24	24	36	34	27	34	60	24	15	20	12	37	20	17	41	82	20	33	34	71	73	56	59	30	31	12	131
Endogenous	PDCD1LG2	NM_025239.3	51	70	175	104	109	252	7	120	101	17	29	150	156	82	61	98	165	77	124	106	71	102	59	20	35	8	78	118	131	39	65	176	133	136	182	91	40	111	10	163
Endogenous	PDGFC	NM_016205.2	64	536	682	461	221	337	75	302	563	68	43	244	50	883	334	229	340	665	133	244	175	844	284	37	143	37	345	202	158	92	264	634	274	200	358	118	49	393	25	104
Endogenous	PDGFRB	NM_002609.3	781	2065	1912	2097	862	1716	327	2183	1821	432	333	1082	802	2831	1131	1779	2686	3392	1391	3009	2141	1973	1977	184	652	258	1462	2473	1405	813	825	1581	1918	1582	1303	1064	242	748	278	684
Endogenous	PECAM1	NM_000442.3	568	1086	1102	1190	506	1623	317	1072	991	340	438	900	714	1368	1318	2735	4380	2375	824	3868	2759	2414	2778	227	882	362	1918	2619	2474	1080	1165	1062	1920	1952	1869	1063	256	686	122	911
Endogenous	PIK3CD	NM_005026.3	227	243	316	341	145	421	61	232	369	66	141	292	251	265	248	320	325	230	380	266	217	349	204	59	192	124	174	336	367	266	338	535	409	316	229	254	94	334	50	303
Endogenous	PIK3CG	NM_002649.2	269	131	198	503	97	188	63	100	213	81	230	257	201	193	94	203	309	201	235	429	170	157	264	63	235	95	122	230	288	140	200	135	396	252	353	212	78	102	57	272
Endogenous	PIN1	NM_006221.2	307	284	267	411	343	330	214	288	289	215	181	338	327	399	317	405	411	475	462	339	298	374	355	171	223	229	420	275	388	272	483	318	415	379	220	371	226	306	248	439
Endogenous	PLA2G1B	NM_000928.2	6	3	1	1	6	2	4	2	4	4	3	7	4	1	3	3	4	6	6	6	3	1	8	8	6	5	5	4	2	2	5	3	6	1	5	3	2	2	4	2
Endogenous	PLA2G6	NM_001004426.1	119	145	135	192	122	139	80	116	129	80	97	174	100	186	118	250	281	303	116	186	189	196	218	50	92	77	199	177	238	146	152	128	304	207	125	128	47	117	63	129
Endogenous	PLAU	NM_002658.2	1471	3011	5536	2833	2010	3197	498	5942	4931	743	746	4570	4577	2874	1906	1134	2426	1213	5985	505	749	3428	820	965	892	159	610	1804	1176	1964	1524	4657	1165	1499	2370	2119	1186	3158	1100	1627
Endogenous	PLAUR	NM_001005376.1	409	364	454	498	460	525	215	247	788	175	385	691	1776	417	166	198	171	161	977	105	101	536	243	443	403	47	96	329	386	259	653	807	173	237	230	219	453	349	331	220
Endogenous	PMCH	NM_002674.2	21	26	6	9	7	11	9	13	14	12	3	9	7	19	8	9	13	21	15	10	8	9	13	3	17	3	7	17	11	7	14	23	12	6	17	9	10	12	7	9
Endogenous	PNMA1	NM_006029.4	209	288	317	363	343	311	92	296	412	182	134	280	250	375	208	549	340	536	344	265	204	255	215	126	203	76	226	314	308	255	382	379	338	294	240	262	112	243	195	294
Endogenous	POU2AF1	NM_006235.2	139	39	25	198	13	118	63	24	112	36	156	114	170	29	33	183	305	39	86	370	87	86	182	35	144	54	66	56	174	39	74	42	221	75	131	87	17	19	48	93
Endogenous	POU2F2	NM_002698.2	158	75	89	160	64	105	40	56	163	48	120	152	236	73	46	132	211	79	185	156	67	85	101	45	166	72	63	149	148	72	139	112	163	74	109	131	69	107	48	96
Endogenous	PPARG	NM_015869.3	31	46	33	48	25	55	32	32	26	60	45	31	30	59	31	104	123	66	39	110	95	60	87	43	47	38	95	120	90	35	87	30	69	77	73	67	31	24	22	29
Endogenous	PPBP	NM_002704.2	110	25	35	30	25	39	9	26	48	134	12	65	67	35	86	102	112	48	30	25	64	85	51	63	41	96	103	79	148	26	26	133	43	57	21	29	34	35	25	49
Endogenous	PRAME	NM_006115.3	10	5	10	208	9	14	5	7	93	16	7	9	5	16	3	40	39	10	7	9	7	3	13	50	11	3	10	69	11	121	211	254	14	11	66	6	14	5	5	32
Endogenous	PRF1	NM_005041.3	593	129	299	312	336	284	66	146	229	148	175	640	236	177	181	263	213	92	207	301	211	64	162	80	247	98	107	204	403	122	233	263	416	494	505	307	133	169	50	752
Endogenous	PRG2	NM_002728.4	37	24	24	41	21	23	20	17	38	35	18	32	31	29	15	56	23	36	44	32	27	55	23	27	20	6	38	42	39	37	50	19	41	22	25	11	16	29	24	20
Endogenous	PRKCD	NM_006254.3	325	227	258	470	305	278	161	249	298	225	174	302	425	336	327	349	353	382	481	382	287	291	317	131	225	163	327	382	475	239	310	450	486	317	253	363	203	434	152	397
Endogenous	PRKCE	NM_005400.2	26	46	38	73	30	44	21	44	75	38	32	47	36	62	48	103	75	68	49	67	59	45	46	35	24	30	69	85	59	29	49	71	64	51	42	39	25	70	13	26
Endogenous	PRM1	NM_002761.2	5	5	5	7	6	9	3	9	5	6	2	9	4	8	11	2	7	6	9	9	6	6	6	3	4	2	5	4	4	6	1	4	7	2	9	6	8	7	5	5
Endogenous	PSEN1	NM_000021.2	324	513	617	545	643	466	146	798	430	208	153	452	294	741	811	905	849	1062	460	572	632	818	584	98	186	95	898	555	449	282	411	654	688	696	682	335	135	552	133	375
Endogenous	PSEN2	NM_000447.2	174	164	262	288	107	178	80	147	173	75	98	134	246	217	151	192	296	219	127	266	224	158	192	63	86	40	237	301	203	137	255	183	254	198	116	157	73	185	82	144
Endogenous	PSMB10	NM_002801.2	1303	371	622	1109	969	564	345	446	504	379	628	1155	783	552	406	562	506	373	720	518	351	304	346	439	736	290	284	544	972	385	678	803	849	727	758	709	925	995	398	1714
Endogenous	PSMB7	NM_002799.2	1169	1717	2468	1852	3545	2288	405	1979	1595	711	733	1253	1448	1934	3648	2695	2194	1994	2822	1750	1964	4054	2185	426	551	327	2954	1898	1334	1213	1791	2613	2077	1985	1701	1250	697	3566	361	1598
Endogenous	PSMB8	NM_004159.4	1646	953	2120	2142	3168	1221	348	1321	874	488	605	1831	1413	1184	1867	1955	1399	1085	1605	1424	1323	911	846	352	819	244	1136	1148	1788	955	1273	2807	1717	1816	2307	1274	700	2302	360	2205
Endogenous	PSMB9	NM_002800.4	3285	747	2862	3569	5567	1449	432	1264	1152	502	1013	2391	2223	1105	1155	1783	1078	723	2655	1198	1036	561	592	1080	1045	339	817	908	1827	792	2323	3040	2427	2588	2434	2046	2550	2765	772	4918
Endogenous	PSMD7	NM_002811.3	1536	2243	1739	2316	2134	1628	1048	1939	1932	902	805	1794	2063	2534	2383	2520	2940	2179	2827	1954	1983	2622	1984	547	960	534	3086	1947	1218	1473	2362	2249	1812	1987	1635	1422	910	2263	1003	1328
Endogenous	PTGDR2	NM_004778.1	8	9	11	2	7	13	7	5	4	9	8	3	11	12	2	9	19	33	5	34	15	9	28	8	8	4	43	25	9	12	9	10	10	17	6	11	2	7	5	8
Endogenous	PTGS2	NM_000963.1	247	80	124	193	152	187	305	101	323	54	149	352	2996	123	178	227	179	95	517	111	290	2099	212	564	151	38	129	438	474	536	2339	670	79	203	106	36	339	169	183	57
Endogenous	PTPRC	NM_080921.3	1171	577	962	952	497	617	156	286	857	194	330	941	657	661	363	686	777	697	659	887	543	507	378	146	616	220	498	816	1095	313	280	513	1186	1220	1023	885	362	466	169	1386
Endogenous	PVR	NM_006505.3	395	776	664	444	641	582	335	564	760	338	401	883	832	731	454	545	407	554	799	329	389	736	489	554	263	169	379	476	523	573	831	764	373	363	253	424	459	702	275	364
Endogenous	PYCARD	NM_013258.3	232	111	195	310	224	129	119	163	81	179	124	128	194	226	303	127	141	110	318	124	150	173	128	69	131	64	129	131	131	149	172	268	149	187	166	159	222	377	121	349
Endogenous	RAG1	NM_000448.2	9	30	19	28	36	28	9	25	45	18	9	16	14	51	12	57	26	28	11	14	15	45	8	7	9	7	23	14	8	24	38	87	19	21	20	19	8	23	5	62
Endogenous	REL	NM_002908.2	259	326	424	519	432	206	117	308	422	136	148	422	266	319	273	322	334	246	420	244	212	516	258	128	200	100	274	263	314	306	350	471	326	320	338	212	118	421	146	245
Endogenous	RELA	NM_021975.2	233	244	459	331	351	244	129	465	367	167	160	281	333	342	363	342	322	361	501	267	284	374	240	108	204	92	383	277	264	297	436	479	273	296	211	269	129	711	206	290
Endogenous	RELB	NM_006509.2	195	225	228	442	223	218	91	197	334	67	104	334	260	221	137	320	202	150	292	149	133	256	137	99	177	80	130	196	239	177	182	336	250	219	212	167	125	229	64	249
Endogenous	REPS1	NM_001128617.2	162	337	581	511	209	394	76	526	388	156	73	277	161	651	838	853	833	742	364	738	672	665	583	37	115	87	814	572	458	257	205	378	661	588	456	205	53	740	40	245
Endogenous	RIPK2	NM_003821.5	116	213	320	306	195	236	62	251	275	102	64	318	202	256	484	214	316	251	256	156	172	277	150	77	101	39	208	248	261	136	174	493	239	286	298	114	93	590	45	203
Endogenous	ROPN1	NM_017578.2	17	13	11	4	9	12	8	10	10	19	7	20	9	6	18	8	24	14	14	16	12	11	6	5	7	3	20	10	13	6	12	10	16	15	15	9	9	14	8	13
Endogenous	RORA	NM_134261.2	325	795	490	458	200	421	271	300	560	345	291	455	277	654	803	443	813	601	423	579	687	664	643	155	274	232	802	514	607	371	407	369	593	544	387	366	157	432	145	401
Endogenous	RORC	NM_001001523.1	49	86	50	77	24	151	52	60	85	31	50	67	45	117	24	156	234	276	162	216	167	111	156	35	23	29	483	173	105	50	49	23	251	290	20	121	16	12	20	68
Endogenous	RPS6	NM_001010.2	20218	24449	32401	28340	22534	29634	11667	24293	21793	12762	13117	20954	22862	26969	35838	27952	28682	49410	38281	25602	29629	21467	26195	7690	17133	6645	42199	31119	31414	19741	28045	27925	32086	28310	26225	17543	13084	49404	13146	29073
Endogenous	RRAD	NM_004165.1	844	1537	1278	299	367	556	1354	350	1094	467	585	2463	1357	1442	337	992	748	880	1774	315	604	1241	936	831	467	129	430	570	621	1453	3699	214	382	451	68	325	495	207	510	383
Endogenous	RUNX1	NM_001754.4	469	905	719	856	469	526	172	695	1016	180	264	803	600	934	236	453	375	922	804	251	217	544	311	208	373	97	243	455	296	310	661	521	474	404	462	376	307	512	289	439
Endogenous	RUNX3	NM_004350.1	447	215	331	490	259	305	91	206	325	196	149	344	255	276	143	249	232	226	294	240	162	169	121	155	376	168	178	194	511	270	185	297	505	379	306	342	95	218	94	672
Endogenous	S100A12	NM_005621.1	602	388	411	84	528	446	293	242	120	197	1035	504	1019	321	827	502	1390	454	1899	541	707	5322	1107	24	214	63	2304	557	683	808	67	705	292	649	1248	403	278	3090	107	1146
Endogenous	S100A7	NM_002963.2	12683	7114	8431	3948	23044	4622	3108	25865	4588	9492	5586	4203	16706	15306	14094	22892	45843	7203	11187	38016	33989	38540	70720	144	3230	1678	60054	17898	7113	25128	693	12512	10613	29050	21230	8475	2586	31213	1150	16970
Endogenous	S100A8	NM_002964.3	58434	33165	13687	16679	25843	19811	15423	34374	29053	21199	33192	15243	52027	43694	101973	39194	41365	33922	76536	63934	90955	56987	89799	2361	24303	9848	128688	35301	52060	46864	6437	21746	50301	52672	33161	29874	17874	46592	14316	43555
Endogenous	S100B	NM_006272.1	119	185	175	161	51	203	54	111	124	47	80	133	90	153	143	208	511	232	100	155	230	112	112	56	86	63	171	159	215	77	76	144	321	257	180	161	27	73	35	153
Endogenous	SAA1	NM_199161.1	2936	1173	2403	386	2747	3728	1757	1054	1537	550	1339	3190	5246	1224	166	3764	569	1440	684	532	382	1575	806	3561	2513	143	560	241	3143	175	2896	1274	780	647	832	751	721	423	191	2397
Endogenous	SBNO2	NM_014963.2	853	626	463	914	987	476	437	622	910	372	525	1155	1472	587	560	698	539	375	1268	422	413	764	504	397	554	233	494	446	873	819	1033	858	500	539	402	475	576	786	473	949
Endogenous	SELE	NM_000450.2	50	38	83	102	10	69	65	52	171	20	39	103	74	32	136	208	228	96	42	195	157	197	133	60	142	23	134	303	396	34	47	111	98	183	46	55	36	76	27	32
Endogenous	SELL	NR_029467.1	701	195	309	222	130	383	123	65	304	80	300	343	336	212	74	196	202	107	266	150	121	129	141	101	393	128	112	487	500	179	184	115	346	460	697	324	156	71	54	492
Endogenous	SELPLG	NM_001206609.1	238	150	126	183	114	154	39	65	175	44	121	207	125	211	114	230	255	163	148	218	120	129	132	33	113	75	95	183	271	106	120	119	341	246	233	177	94	120	38	292
Endogenous	SEMG1	NM_003007.2	12	10	11	6	9	9	11	8	6	8	4	12	5	16	4	5	15	11	8	11	9	10	8	12	10	10	12	11	11	11	9	12	10	2	9	7	16	2	9	5
Endogenous	SERPINB2	NM_002575.1	399	308	195	90	198	476	215	213	269	240	216	454	3520	510	3246	300	347	245	1210	655	877	804	536	230	158	42	1404	299	364	494	742	389	511	556	151	146	152	1098	110	106
Endogenous	SERPING1	NM_000062.2	2889	4122	4131	3983	2734	4032	1220	2746	6483	972	1491	4519	3113	4964	2069	4489	6186	4665	3530	4515	4347	3340	4167	1036	1566	595	3747	4141	3591	1567	1743	3040	5145	5247	4268	3913	1064	1366	680	3914
Endogenous	SH2B2	NM_020979.3	64	56	64	92	93	125	43	62	95	43	40	89	116	67	22	93	141	140	74	125	80	80	136	48	66	62	142	147	133	88	100	43	159	154	36	138	44	66	46	88
Endogenous	SH2D1A	NM_001114937.2	113	57	62	140	25	88	16	36	125	10	30	116	31	73	32	71	71	60	55	142	57	28	26	10	83	10	42	59	82	22	32	32	184	99	146	77	13	33	13	137
Endogenous	SH2D1B	NM_053282.4	30	10	11	9	10	28	3	14	20	45	16	17	14	21	13	20	36	48	32	70	42	23	38	5	13	6	46	25	59	11	10	14	76	31	32	29	12	16	7	27
Endogenous	SIGIRR	NM_021805.2	137	118	103	274	158	158	82	90	190	53	87	205	110	131	163	206	187	146	116	215	153	127	134	63	116	114	152	223	287	144	125	69	345	227	153	171	72	110	49	226
Endogenous	SIGLEC1	NM_023068.3	534	160	827	505	479	424	175	290	279	227	248	280	348	232	220	643	398	317	669	775	275	175	488	451	321	193	244	706	565	219	547	365	531	632	417	760	384	401	99	818
Endogenous	SLAMF1	NM_003037.2	60	31	37	64	22	36	17	11	40	28	33	61	38	57	14	35	61	15	34	50	40	15	32	16	43	14	28	31	59	24	21	22	73	47	38	34	13	16	11	57
Endogenous	SLAMF6	NM_001184714.1	55	57	34	60	20	54	20	20	54	14	29	59	39	44	18	42	59	17	40	66	25	24	33	13	48	16	15	27	59	20	38	25	79	63	123	52	14	13	13	64
Endogenous	SLAMF7	NM_021181.3	224	37	80	236	59	105	26	76	117	22	143	180	241	39	179	268	576	67	115	657	107	142	219	20	185	39	77	109	195	63	39	110	328	154	193	138	55	166	48	247
Endogenous	SLC11A1	NM_000578.2	83	262	275	185	266	151	152	80	244	245	91	390	384	196	36	134	73	58	165	36	41	281	186	104	175	39	55	387	386	175	609	410	52	97	250	49	98	137	62	67
Endogenous	SMAD2	NM_005901.5	180	649	729	639	228	551	80	496	532	168	101	323	217	900	1542	1386	1444	963	556	857	1061	844	687	50	161	106	1225	716	597	262	260	806	845	837	789	303	100	762	33	297
Endogenous	SMAD3	NM_005902.3	782	1499	865	774	1519	960	388	1131	876	1017	396	928	821	1609	1101	1536	1194	1170	1290	885	932	1260	986	608	846	379	1294	1156	1096	847	1693	1103	1002	1175	1162	866	620	1457	522	707
Endogenous	SMPD3	NM_018667.3	17	16	17	13	15	22	11	9	21	10	29	14	7	19	27	26	56	19	32	30	50	13	14	6	10	7	80	17	41	8	17	41	27	44	38	21	5	11	12	24
Endogenous	SOCS1	NM_003745.1	178	189	442	164	316	331	69	210	138	51	128	433	308	232	141	340	402	161	444	154	224	375	133	39	76	39	190	264	216	206	276	464	273	388	431	249	59	189	34	298
Endogenous	SPA17	NM_017425.3	69	83	67	88	63	90	33	51	142	40	38	73	89	97	232	164	112	79	90	77	111	134	86	15	25	26	88	74	81	61	59	102	83	80	44	44	42	104	4	73
Endogenous	SPACA3	NM_173847.3	6	11	15	10	5	4	6	6	10	6	1	8	5	13	9	4	6	8	4	5	4	2	6	3	25	2	2	11	4	6	6	8	4	8	15	11	4	3	8	4
Endogenous	SPANXB1	NM_032461.2	6	8	9	16	7	8	5	5	8	2	3	4	20	5	4	4	10	9	12	16	12	98	13	2	4	1	13	6	5	5	6	83	16	10	4	5	1	10	2	5
Endogenous	SPINK5	NM_006846.3	1546	3271	1267	1111	558	1498	224	1681	2027	1255	1821	346	276	3448	5651	1620	1086	4020	2742	2708	8037	3321	4836	43	388	775	15688	2924	4672	1196	314	413	3125	3502	533	1279	1299	1113	823	694
Endogenous	SPN	NM_003123.3	352	76	109	182	83	128	69	72	133	102	192	133	114	140	52	81	86	115	126	106	75	48	55	115	175	103	45	192	172	95	103	56	226	140	152	218	157	75	111	314
Endogenous	SPO11	NM_198265.1	6	8	4	8	10	4	3	9	8	8	5	3	4	13	1	7	3	4	5	12	6	3	5	2	9	6	3	5	9	5	6	8	5	4	7	6	5	7	4	3
Endogenous	SPP1	NM_000582.2	173	3234	4729	9567	4811	504	149	2104	4094	2509	541	731	790	2254	12	727	219	1430	975	621	52	1542	307	263	1220	20	111	9003	288	1401	1278	3219	143	98	6340	233	311	7242	1311	667
Endogenous	SSX1	NM_005635.2	7	12	6	3	6	5	2	5	12	7	1	7	8	4	13	11	9	10	19	14	13	9	10	4	9	4	22	3	14	9	7	28	8	6	6	11	9	8	4	6
Endogenous	SSX4	NM_005636.3	11	3	2	3	1	6	1	9	4	5	4	5	5	9	5	7	2	5	6	6	9	9	8	4	4	5	7	2	9	9	2	15	11	6	3	5	1	2	2	8
Endogenous	ST6GAL1	NM_003032.2	456	222	441	1043	208	468	101	257	479	162	355	386	520	424	204	743	1773	656	326	1283	449	397	950	151	528	147	427	404	667	199	369	428	997	589	667	491	64	191	114	403
Endogenous	STAT1	NM_007315.2	4924	947	4011	3212	4411	3077	435	2844	2381	578	1001	3549	2697	1596	2576	2616	1796	1564	4436	2365	2034	1596	844	933	797	281	1332	2332	2340	1023	1636	1919	4306	4352	4593	4290	1426	3640	744	6224
Endogenous	STAT2	NM_005419.2	968	998	1358	1519	1099	1019	315	972	1240	448	450	1209	748	1040	722	1038	929	961	1322	944	707	964	660	257	501	298	600	1014	1227	829	920	942	1397	1097	1210	1156	508	1082	285	2152
Endogenous	STAT3	NM_139276.2	4489	4970	5405	5588	4785	4305	2349	4061	4647	3293	2375	5077	5361	4731	2850	4496	5002	5268	6344	3942	4038	4490	4753	2582	4424	1976	5085	4331	4928	5170	5565	4523	3648	4634	3420	3368	2918	4218	2242	4857
Endogenous	STAT4	NM_003151.2	74	100	94	102	47	95	19	37	109	19	30	133	75	141	42	58	74	73	60	90	64	73	58	17	52	14	59	81	106	38	43	74	149	111	109	66	30	34	15	90
Endogenous	STAT5B	NM_012448.3	187	294	329	335	225	309	72	229	296	60	93	292	214	460	293	487	603	519	295	555	431	357	400	73	120	69	523	389	442	215	226	281	522	479	280	198	64	307	36	205
Endogenous	STAT6	NM_003153.3	2008	1275	1333	2380	2238	1443	777	1452	1672	960	910	1712	2005	1725	1597	2307	1735	1675	2376	1608	1443	1906	1922	627	1025	912	1620	1737	2167	1686	1664	1522	2196	1849	1467	1658	1077	1950	820	2408
Endogenous	SYCP1	NM_003176.2	10	6	15	12	4	9	9	14	12	3	3	8	11	12	10	8	16	11	11	11	8	2	12	9	5	5	13	9	5	9	11	14	13	7	10	6	7	10	6	10
Endogenous	SYK	NM_003177.3	475	233	486	561	456	281	120	322	318	319	256	296	323	465	726	937	535	484	619	524	483	515	454	87	336	174	593	601	474	252	333	480	470	489	698	342	217	696	142	566
Endogenous	SYT17	NM_016524.2	7	8	13	39	28	14	6	8	10	11	4	12	6	19	15	27	15	22	20	24	15	9	23	12	6	1	19	12	25	8	7	12	22	16	17	9	8	18	24	17
Endogenous	TAB1	NM_153497.2	250	321	248	404	302	347	143	341	308	224	119	256	222	444	288	476	578	542	315	475	406	342	439	75	199	153	443	478	421	303	391	359	541	387	253	307	127	467	123	283
Endogenous	TAL1	NM_003189.2	48	47	55	53	49	56	43	37	31	44	51	27	34	61	48	72	110	99	33	130	92	76	100	30	49	45	58	112	89	60	64	26	84	69	44	63	35	18	21	49
Endogenous	TANK	NM_004180.2	544	818	810	1116	703	627	282	840	1069	270	290	783	627	1001	931	1078	1287	1102	805	994	902	914	924	193	441	224	1198	966	899	520	542	773	1141	1034	936	535	246	904	174	658
Endogenous	TAP1	NM_000593.5	628	238	608	711	1090	400	88	437	359	150	205	870	599	284	337	436	254	178	586	250	326	214	162	227	218	71	219	250	563	243	436	814	455	569	653	469	309	605	121	1019
Endogenous	TAP2	NM_000544.3	1554	443	1044	1337	1572	832	243	859	877	491	668	1626	2148	642	974	1024	587	736	1466	789	603	688	522	478	644	198	605	936	815	665	1246	1716	1002	1347	1414	1175	947	1388	451	1698
Endogenous	TAPBP	NM_003190.4	4791	2226	3363	5394	5147	2780	1858	2108	3384	1328	2976	3883	7194	1971	1422	2186	2063	1721	3621	1939	1667	1920	1735	3202	2454	1010	1425	1807	2315	1819	4932	3981	2587	2185	1946	3542	4407	2470	2587	4222
Endogenous	TARP	NM_001003799.1	249	84	178	133	55	72	28	38	55	39	90	173	58	54	60	113	103	37	131	290	99	36	72	51	86	61	43	119	218	54	47	65	269	191	147	187	61	74	30	310
Endogenous	TBK1	NM_013254.2	169	300	365	474	239	282	93	255	313	147	85	275	123	337	386	336	343	358	276	325	272	355	285	42	135	77	289	309	304	251	231	306	315	273	278	161	98	358	43	258
Endogenous	TBX21	NM_013351.1	63	20	44	52	24	40	26	28	40	15	21	62	19	23	35	51	40	28	40	46	29	11	31	16	27	23	27	47	73	24	26	35	94	52	55	57	20	33	18	124
Endogenous	TCF7	NM_003202.2	414	280	407	616	203	391	85	216	522	115	210	394	151	348	185	183	214	286	350	159	148	135	138	74	263	234	132	389	413	256	144	198	637	413	457	367	167	147	96	483
Endogenous	TFE3	NM_006521.3	43	121	130	99	74	142	41	109	70	49	35	88	73	130	125	159	164	151	140	126	120	150	119	21	67	22	142	127	133	66	74	115	111	103	102	80	38	209	27	94
Endogenous	TFEB	NM_007162.2	234	230	298	320	217	241	232	174	213	231	135	221	313	262	126	246	233	331	310	289	195	251	234	161	211	152	213	206	216	175	298	202	298	285	167	259	150	133	193	259
Endogenous	TFRC	NM_003234.1	575	796	1026	1077	1241	730	193	1062	1288	281	279	1387	724	1022	3487	1568	1233	698	1255	752	781	1363	919	158	472	154	1376	1291	779	476	1122	1995	747	1011	940	483	269	1458	166	563
Endogenous	TGFB1	NM_000660.3	1859	1831	1472	1627	1754	1847	960	1542	1725	1306	1253	1815	2356	1597	1463	1239	1023	1230	2511	630	576	1720	991	1608	1245	660	523	1605	1206	1282	2396	2065	987	1412	1314	1590	3592	2953	1459	1756
Endogenous	TGFB2	NM_003238.2	48	193	194	83	100	227	16	213	248	15	16	148	46	226	90	179	267	388	104	228	164	155	153	32	16	6	226	165	133	89	85	367	180	142	64	99	31	116	18	73
Endogenous	THBD	NM_000361.2	899	675	1083	1006	3009	685	577	1117	833	1006	528	2352	2039	1509	1635	908	1065	819	1051	1366	1219	2007	1966	523	627	674	922	1248	1295	1429	1007	1921	880	1143	1395	558	569	1297	776	728
Endogenous	THBS1	NM_003246.2	1357	3649	2765	2356	2338	4711	1921	2572	6325	823	1172	7150	6671	3874	824	1415	2560	2609	5724	1223	1250	4588	1407	2304	1765	181	1526	1612	1762	1849	10224	7176	1270	1645	3880	1020	1769	1623	1179	860
Endogenous	THY1	NM_006288.2	621	1993	1594	1882	620	1030	532	1823	2903	515	306	1232	644	4156	475	1323	1442	1267	855	1171	885	1015	1042	274	1015	204	330	1770	1001	1116	1567	1412	508	687	1247	841	361	621	338	475
Endogenous	TICAM1	NM_014261.1	346	305	341	297	481	348	212	382	393	299	230	358	571	362	598	372	374	271	764	321	412	569	322	153	226	156	581	329	537	442	480	587	423	401	251	336	282	447	242	409
Endogenous	TICAM2	NM_021649.4	42	148	260	174	97	169	21	201	121	33	31	73	55	305	147	136	252	213	78	189	148	113	139	16	51	29	196	220	139	60	59	135	168	154	200	85	25	113	11	106
Endogenous	TIGIT	NM_173799.2	513	186	335	501	141	204	46	83	326	83	130	284	151	233	114	152	169	161	170	157	162	45	70	46	305	62	129	192	265	103	102	116	379	320	387	201	99	76	58	420
Endogenous	TIRAP	NM_148910.2	65	83	58	68	62	73	45	46	53	58	43	41	100	82	61	95	89	95	61	96	61	61	75	31	69	48	69	61	75	62	86	63	91	79	30	56	45	53	43	89
Endogenous	TLR1	NM_003263.3	284	186	522	465	220	354	63	277	278	72	146	346	243	287	204	619	469	457	295	372	273	393	317	66	280	94	316	642	465	167	169	334	499	399	444	280	101	255	44	309
Endogenous	TLR10	NM_030956.2	39	29	33	44	10	56	28	21	51	18	30	18	15	25	19	39	49	41	39	76	30	32	23	17	55	31	20	54	54	25	28	19	94	56	60	75	18	25	19	35
Endogenous	TLR2	NM_003264.3	427	356	527	520	821	406	325	456	467	291	214	641	474	678	179	207	467	410	715	167	136	273	193	287	482	101	257	464	337	173	1183	605	273	408	953	384	252	251	255	520
Endogenous	TLR3	NM_003265.2	43	26	138	80	20	76	14	73	41	10	14	36	11	50	87	109	142	147	29	166	129	45	77	8	12	22	139	70	122	20	16	68	150	146	92	42	12	55	11	91
Endogenous	TLR4	NM_138554.2	179	260	587	326	185	294	104	211	296	174	132	297	210	339	218	413	482	484	212	506	385	409	455	100	323	118	344	588	660	260	261	278	543	535	376	279	93	169	39	361
Endogenous	TLR5	NM_003268.3	27	35	55	54	31	65	24	50	42	21	25	41	24	61	75	114	153	146	58	121	120	80	116	11	18	21	130	100	84	50	31	57	165	110	91	48	16	70	13	56
Endogenous	TLR6	NM_006068.2	95	40	157	109	84	117	25	123	78	43	50	126	78	109	49	191	225	127	84	144	78	189	120	29	85	37	93	178	167	65	70	159	182	129	189	127	29	68	31	113
Endogenous	TLR7	NM_016562.3	65	21	113	52	24	32	8	34	23	14	29	37	28	16	22	43	26	64	39	73	36	20	24	14	43	21	44	47	42	21	15	18	59	49	49	76	18	33	7	80
Endogenous	TLR8	NM_016610.2	34	38	76	34	25	31	11	22	33	19	11	56	43	29	33	68	62	42	50	38	38	33	32	9	35	11	27	63	67	22	31	48	70	57	72	37	22	46	9	77
Endogenous	TLR9	NM_017442.2	53	18	15	26	11	45	11	14	35	23	26	39	24	50	17	42	73	33	41	58	24	24	34	9	46	17	29	42	47	25	21	19	74	61	44	48	7	26	14	34
Endogenous	TMEFF2	NM_016192.2	10	10	11	14	9	5	5	10	8	8	5	4	10	10	7	8	31	15	5	13	31	13	16	8	9	4	25	15	10	17	3	9	13	14	7	9	11	8	6	4
Endogenous	TNF	NM_000594.2	178	48	182	121	136	242	11	135	179	40	44	36	188	63	102	128	208	129	386	86	97	118	35	57	63	39	103	109	178	48	155	550	191	158	43	184	109	166	30	182
Endogenous	TNFAIP3	NM_006290.2	890	1987	2610	1359	1237	1130	1169	709	2646	409	1187	2357	3027	843	485	643	560	464	1840	603	450	999	684	1040	839	259	549	782	1100	608	3163	2373	621	1263	1295	690	1038	1523	701	937
Endogenous	TNFRSF10B	NM_003842.3	177	249	265	277	523	216	85	244	356	95	115	343	365	264	289	326	219	194	585	161	198	298	161	88	152	38	206	240	207	182	504	438	180	179	183	152	114	235	66	180
Endogenous	TNFRSF10C	NM_003841.3	82	37	38	33	44	80	28	43	42	24	42	91	217	53	36	112	92	61	45	48	44	186	89	37	223	24	98	350	379	44	83	86	50	120	32	34	28	33	14	44
Endogenous	TNFRSF11A	NM_003839.2	54	30	41	64	42	65	97	61	42	17	25	67	37	72	47	56	78	93	46	120	66	41	68	12	14	12	114	71	45	18	34	24	89	54	52	45	13	22	12	47
Endogenous	TNFRSF11B	NM_002546.2	53	99	30	18	21	38	15	30	67	11	32	28	43	234	27	42	64	38	33	28	48	123	81	17	47	17	57	46	86	16	31	79	39	45	26	40	18	12	32	22
Endogenous	TNFRSF12A	NM_016639.1	212	293	491	391	373	435	212	428	434	228	207	550	714	455	115	101	125	207	453	60	60	376	90	269	133	75	79	168	107	172	617	856	106	129	146	229	346	422	370	322
Endogenous	TNFRSF13B	NM_012452.2	42	24	17	32	6	17	13	7	58	12	31	19	16	12	6	27	47	23	15	129	30	5	26	6	46	38	25	14	39	15	27	7	66	16	35	48	7	6	16	26
Endogenous	TNFRSF13C	NM_052945.3	199	94	48	215	44	89	74	24	141	55	106	183	102	33	33	99	130	61	64	256	42	42	115	37	216	115	59	78	90	108	172	49	150	55	212	162	42	14	58	46
Endogenous	TNFRSF14	NM_003820.2	457	371	451	1547	519	422	163	312	532	178	200	593	327	446	346	643	673	602	299	759	461	468	460	134	322	151	461	652	714	354	277	345	825	569	514	409	154	301	120	536
Endogenous	TNFRSF17	NM_001192.2	84	17	42	169	10	141	75	21	67	13	151	84	103	51	44	256	725	94	55	804	201	70	212	7	131	58	194	58	126	32	46	48	358	63	212	75	8	13	23	84
Endogenous	TNFRSF18	NM_004195.2	362	138	189	280	1130	100	115	79	298	294	210	383	439	212	74	369	197	88	458	77	98	106	176	123	237	155	109	223	168	169	155	308	178	269	280	232	339	204	265	466
Endogenous	TNFRSF1A	NM_001065.2	1298	1933	1870	2318	1749	1505	655	1718	1845	883	713	1570	1717	1993	1739	2068	2160	1870	1812	1618	1659	1932	1649	637	846	509	1652	1812	1723	1315	1723	1756	1522	1694	1114	1167	852	2280	621	1437
Endogenous	TNFRSF1B	NM_001066.2	974	412	581	755	506	445	223	268	516	184	413	792	838	347	244	512	478	339	689	447	289	571	468	338	680	169	257	748	811	375	611	554	555	543	510	569	472	232	192	716
Endogenous	TNFRSF4	NM_003327.2	198	97	95	120	86	53	35	49	168	52	47	136	152	152	36	68	77	52	135	47	36	59	36	32	99	42	30	103	106	95	85	65	106	74	116	109	64	49	48	184
Endogenous	TNFRSF8	NM_152942.2	98	60	64	104	34	53	27	27	80	34	83	81	70	71	85	44	62	33	70	43	35	52	66	49	119	23	31	78	66	49	52	46	65	72	84	49	63	28	39	86
Endogenous	TNFRSF9	NM_001561.4	66	95	109	159	57	44	16	35	98	22	16	108	50	102	39	52	53	38	34	38	27	37	18	9	36	14	17	79	59	34	25	55	69	74	71	48	21	57	5	83
Endogenous	TNFSF10	NM_003810.2	4001	1261	6118	9191	6679	4214	864	5940	3201	1081	1476	5301	2562	2108	2233	1451	2733	2694	6031	1941	1806	1975	1620	1061	639	726	2265	2043	2533	1816	1764	3174	2902	3817	3173	4585	2138	3312	2071	7984
Endogenous	TNFSF11	NM_003701.2	5	11	24	29	12	17	4	13	17	8	7	13	9	23	5	9	16	8	4	13	12	19	19	9	15	6	10	31	25	9	4	18	13	11	29	3	7	18	8	11
Endogenous	TNFSF12	NM_003809.2	545	429	527	585	300	582	279	298	484	218	294	337	339	550	204	515	677	822	431	697	474	339	557	241	448	244	419	542	613	284	525	354	618	584	464	570	283	236	262	550
Endogenous	TNFSF13	NM_003808.3	176	104	178	178	156	116	266	73	172	123	198	182	121	174	39	83	83	158	169	86	54	89	89	207	195	59	79	123	129	96	225	138	146	138	150	208	157	114	137	290
Endogenous	TNFSF13B	NM_006573.4	88	65	309	192	78	133	15	73	89	28	22	126	39	75	72	143	133	153	107	179	87	79	97	29	69	22	72	111	217	41	46	156	187	195	242	90	36	75	6	293
Endogenous	TNFSF14	NM_003807.3	84	37	77	122	75	54	36	67	127	19	58	113	95	43	33	70	74	30	61	76	36	47	50	54	138	60	40	62	159	69	47	39	129	53	54	66	30	45	37	120
Endogenous	TNFSF15	NM_001204344.1	34	59	184	103	72	190	56	110	76	44	76	72	94	42	44	41	52	125	53	100	42	135	80	83	66	23	170	113	97	34	46	55	114	61	39	40	42	109	28	111
Endogenous	TNFSF18	NM_005092.2	40	36	27	62	11	14	3	16	70	3	21	10	12	23	21	8	6	132	177	8	9	53	13	8	8	1	18	18	14	3	12	12	15	16	81	15	4	4	8	21
Endogenous	TNFSF4	NM_003326.2	96	489	235	303	126	49	35	74	526	65	35	130	59	451	47	100	68	133	107	55	45	74	71	26	40	24	59	81	81	46	58	70	96	61	136	57	30	62	34	161
Endogenous	TNFSF8	NM_001244.3	54	71	71	47	45	42	31	22	59	24	22	66	42	82	37	68	49	49	49	82	38	39	40	16	33	14	39	57	70	29	48	51	69	74	182	45	25	45	14	73
Endogenous	TOLLIP	NM_019009.2	425	549	590	369	505	667	194	1010	420	271	192	424	377	599	1148	1083	908	893	665	743	862	974	701	114	231	119	1259	663	708	528	421	529	680	748	686	430	220	918	101	492
Endogenous	TP53	NM_000546.2	318	669	348	1133	593	519	80	931	378	293	164	360	271	689	821	427	797	846	264	639	633	645	481	114	212	137	528	501	615	217	204	726	697	496	453	376	94	220	73	619
Endogenous	TPSAB1	NM_003294.3	2325	3648	2156	4767	505	4141	847	1897	2926	1257	1496	1309	1300	2153	2023	5224	5488	2591	2348	10943	3801	6891	5495	696	3391	526	1647	5234	2186	2543	1455	1591	10309	4301	2922	4872	432	2785	590	1756
Endogenous	TPTE	NM_199259.2	13	16	12	6	6	8	8	14	8	14	4	17	5	12	3	8	8	13	7	8	10	17	3	9	10	10	19	9	8	6	7	131	14	10	5	6	9	3	5	11
Endogenous	TRAF2	NM_021138.3	504	324	410	709	870	509	188	345	401	278	357	378	631	387	418	417	311	306	653	323	342	229	281	202	306	185	351	379	404	349	687	480	499	374	313	368	328	616	246	638
Endogenous	TRAF3	NM_145725.1	305	419	300	721	584	374	146	346	463	249	197	454	370	408	304	528	415	375	469	335	279	410	279	173	326	139	351	417	399	349	557	513	440	378	385	320	225	531	156	477
Endogenous	TRAF6	NM_145803.1	174	196	215	215	176	223	96	191	216	197	71	243	176	229	199	300	264	387	326	267	213	222	213	91	167	120	298	224	342	243	227	240	266	221	200	238	85	216	71	238
Endogenous	TREM1	NM_018643.3	108	118	150	170	160	158	144	93	267	119	99	267	593	408	5	97	104	69	102	23	15	274	258	81	227	33	58	290	355	96	191	380	38	268	221	43	131	139	43	30
Endogenous	TREM2	NM_018965.3	24	115	132	99	32	21	21	46	47	50	6	67	51	105	25	55	18	109	36	57	29	4	26	3	26	14	15	106	23	57	95	101	38	25	88	35	24	78	10	55
Endogenous	TTK	NM_003318.3	50	62	137	186	103	83	25	137	65	65	23	85	75	171	256	186	138	91	164	87	125	89	97	16	37	19	107	80	68	86	88	201	89	79	68	48	30	323	14	80
Endogenous	TXK	NM_003328.1	37	24	38	18	30	31	7	14	27	21	21	24	16	27	20	26	30	18	31	18	31	20	18	8	10	13	29	30	26	21	22	13	42	43	74	21	9	27	8	31
Endogenous	TXNIP	NM_006472.1	5619	5557	4909	4929	6016	5986	4285	3311	3149	4603	5055	5851	3595	7060	2173	5603	10545	8708	5036	7676	4891	2666	9885	3170	4731	4346	7511	5831	7096	5328	5376	1628	7632	8058	7369	8748	2115	1431	5656	6754
Endogenous	TYK2	NM_003331.3	305	437	489	596	370	549	150	526	387	154	169	461	288	535	363	782	684	885	437	647	470	512	459	103	231	126	509	687	476	401	424	380	736	576	487	328	104	440	113	414
Endogenous	UBC	NM_021009.3	17549	22259	23212	23518	23299	19979	8343	19718	25039	10302	10155	28066	23564	37716	40156	30119	27174	26537	33601	26993	23621	31863	27935	6178	8334	6983	34977	20954	22521	25317	30016	31228	26726	28045	20917	21537	12007	27847	8193	21347
Endogenous	ULBP2	NM_025217.2	52	122	171	77	108	111	20	145	94	47	28	57	40	67	208	93	82	50	93	64	95	402	130	7	30	14	126	57	77	126	41	253	78	122	127	43	23	203	19	118
Endogenous	USP9Y	NM_004654.3	67	144	1	64	1	3	24	1	108	41	1	7	65	147	36	78	1	155	1	1	1	133	1	22	48	1	1	1	1	146	93	1	2	1	1	3	47	97	41	1
Endogenous	VCAM1	NM_001078.3	436	499	478	594	207	321	118	310	856	70	157	516	317	368	147	406	627	449	289	366	152	286	444	92	352	72	217	560	567	152	214	346	519	547	605	312	129	183	71	415
Endogenous	VEGFA	NM_001025366.1	308	1372	940	988	1446	641	433	704	1599	262	226	1644	857	735	1773	1048	1206	937	1203	780	692	1153	1081	258	360	290	1679	871	700	1059	1835	3899	779	974	890	480	288	3062	181	306
Endogenous	VEGFC	NM_005429.2	127	185	400	214	873	435	60	432	382	42	64	330	328	227	176	137	266	270	397	188	203	671	167	176	118	40	227	185	226	323	1331	1115	231	216	324	202	141	411	91	169
Endogenous	XCL2	NM_003175.3	39	25	72	59	22	40	12	42	44	16	13	27	10	37	28	33	59	19	20	52	46	63	25	1	18	8	31	56	42	23	21	59	161	96	87	50	6	44	4	83
Endogenous	XCR1	NM_005283.2	40	27	25	48	25	31	8	13	36	26	27	26	23	25	22	55	76	47	56	84	49	37	40	14	34	13	54	62	65	30	16	21	70	87	56	43	20	28	14	61
Endogenous	YTHDF2	NM_001172828.1	176	338	361	499	405	373	76	526	419	109	73	270	250	554	730	964	761	564	400	611	563	639	502	46	91	94	655	431	433	287	296	634	609	486	433	253	66	691	49	331
Endogenous	ZAP70	NM_001079.3	435	155	132	312	111	156	83	76	262	66	181	353	165	178	129	181	151	82	220	180	112	84	92	48	195	152	78	168	292	159	147	72	447	231	236	278	134	87	124	463
Endogenous	ZNF205	NM_001031686.1	60	44	53	105	90	66	27	52	77	52	36	44	74	61	64	76	58	80	70	62	56	60	68	31	34	34	55	64	69	44	90	104	87	49	33	67	50	118	50	65
Housekeeping	ABCF1	NM_001090.2	270	396	565	663	540	465	127	510	502	134	139	505	505	572	714	811	745	673	696	579	555	826	561	102	167	81	674	563	423	414	469	934	600	602	476	392	138	714	107	389
Housekeeping	AGK	NM_018238.3	109	147	195	238	106	168	40	164	169	46	57	145	109	216	257	405	330	277	228	248	248	318	200	24	62	36	281	219	185	171	161	239	235	197	134	121	50	233	32	138
Housekeeping	ALAS1	NM_000688.4	321	278	331	392	297	350	135	291	234	174	173	347	392	408	330	602	600	412	550	562	451	417	509	124	183	97	824	558	387	345	344	431	431	582	270	443	143	445	142	365
Housekeeping	AMMECR1L	NM_001199140.1	181	360	507	380	382	401	116	438	380	169	104	267	265	517	501	624	500	590	396	398	378	520	375	99	146	114	479	387	431	366	293	353	484	425	416	267	96	373	82	273
Housekeeping	CC2D1B	NM_032449.2	47	29	71	69	29	31	17	41	46	35	13	26	21	37	31	44	57	72	37	43	45	56	45	22	44	19	41	50	54	39	58	42	43	64	46	26	17	41	15	40
Housekeeping	CNOT10	NM_001256741.1	155	233	235	302	163	224	54	200	265	67	72	179	147	238	248	318	319	268	257	268	259	182	261	37	94	34	340	240	157	118	232	212	296	255	188	158	42	235	37	173
Housekeeping	CNOT4	NM_001190848.1	198	317	382	475	205	418	102	392	406	130	109	353	206	556	616	590	683	735	389	610	491	557	519	63	162	131	718	545	501	381	318	438	561	564	449	286	71	407	46	287
Housekeeping	COG7	NM_153603.3	172	332	292	433	269	302	117	349	321	126	118	254	200	434	301	405	404	369	306	379	319	373	337	53	120	89	403	346	259	188	218	435	377	351	235	224	81	390	63	209
Housekeeping	DDX50	NM_024045.1	174	361	438	447	317	361	92	385	349	146	98	294	240	492	388	539	514	534	390	385	414	315	385	67	175	88	447	440	312	239	325	345	418	406	367	203	87	485	75	237
Housekeeping	DHX16	NM_001164239.1	263	255	338	441	339	318	136	294	260	155	137	282	337	289	301	377	343	465	396	280	287	322	276	136	201	104	347	318	257	276	440	399	354	317	240	258	136	378	175	298
Housekeeping	DNAJC14	NM_032364.5	102	90	144	159	98	110	58	87	63	56	112	100	110	130	95	87	110	87	147	96	78	96	99	83	99	47	84	124	87	78	167	107	85	93	87	108	102	82	89	121
Housekeeping	EDC3	NM_001142443.1	134	261	280	321	161	268	86	348	251	168	89	229	188	338	461	395	500	368	319	325	309	364	324	80	128	132	317	314	359	291	362	440	410	323	242	221	104	620	49	254
Housekeeping	EIF2B4	NM_172195.3	366	490	436	592	408	495	166	340	446	162	197	342	455	497	611	704	687	575	651	567	629	666	550	116	149	108	860	505	426	291	464	425	575	524	369	339	156	514	195	246
Housekeeping	ERCC3	NM_000122.1	212	239	252	289	275	295	152	235	306	202	146	212	261	254	214	292	281	315	349	218	226	249	229	103	208	161	243	242	262	242	335	196	291	220	164	243	158	211	203	260
Housekeeping	FCF1	NM_015962.4	733	1730	1611	1455	1465	1339	402	1520	1442	1120	369	1151	708	1754	1527	1756	1806	2526	1462	1565	1517	1635	1333	334	759	651	2018	1202	1708	1371	1290	2453	1837	1529	1356	962	535	2195	294	1352
Housekeeping	G6PD	NM_000402.2	1016	616	393	1451	1004	532	678	539	514	492	557	740	3752	1068	858	1136	644	532	1567	574	718	1301	625	641	467	344	895	2424	696	620	1722	1076	579	508	425	765	1028	777	766	843
Housekeeping	GPATCH3	NM_022078.2	134	80	136	118	98	130	89	126	131	99	82	76	200	102	122	117	102	129	165	69	79	134	101	76	67	42	78	98	90	100	192	117	82	89	95	115	102	94	114	131
Housekeeping	GUSB	NM_000181.1	269	232	268	443	327	270	190	214	294	174	232	298	427	452	182	335	306	344	306	409	235	283	355	146	328	134	307	389	315	222	350	325	378	292	223	297	192	230	218	313
Housekeeping	HDAC3	NM_003883.2	351	370	587	632	565	584	134	499	339	166	195	310	310	512	763	517	557	543	465	396	492	475	396	107	193	105	729	493	324	232	456	417	500	589	501	324	169	500	141	318
Housekeeping	HPRT1	NM_000194.1	553	553	502	1312	1034	505	161	618	551	194	270	895	1629	798	881	918	881	1077	1270	499	529	552	519	219	259	136	739	619	467	382	1124	1214	534	661	658	422	380	982	310	690
Housekeeping	MRPS5	NM_031902.3	371	598	495	620	930	723	178	653	635	242	212	526	429	838	1040	1437	1352	994	746	953	935	705	935	155	307	236	1273	840	834	467	623	589	1008	874	580	537	194	785	143	533
Housekeeping	MTMR14	NM_022485.3	220	308	333	432	214	325	105	250	416	125	105	266	269	420	267	423	450	393	334	432	361	353	361	85	168	48	454	429	339	197	319	279	440	433	319	275	81	312	204	235
Housekeeping	NOL7	NM_016167.3	141	263	354	370	371	291	70	378	295	46	69	303	295	443	694	631	598	528	404	535	467	448	432	33	81	48	595	368	298	234	237	409	413	423	347	199	64	619	38	215
Housekeeping	NUBP1	NM_001278506.1	53	60	86	102	79	81	19	71	62	16	16	59	65	98	102	139	141	117	89	141	106	112	87	9	31	20	143	101	68	43	48	136	101	113	79	60	15	114	15	67
Housekeeping	POLR2A	NM_000937.2	2478	1399	1370	2574	2269	1412	1130	1903	1825	1309	963	2125	2533	2208	3227	2533	1945	1771	2464	1697	1574	1949	2158	820	1190	847	1686	2068	1771	1659	2469	1673	1985	2168	1358	1973	1501	2359	2007	2440
Housekeeping	PPIA	NM_021130.2	294	221	303	490	464	309	115	398	269	412	114	245	258	329	442	464	367	501	589	305	366	412	407	124	183	146	441	264	405	416	691	525	411	448	333	250	189	559	109	426
Housekeeping	PRPF38A	NM_032864.3	344	384	467	462	606	470	125	462	549	204	175	331	379	570	808	745	791	725	584	641	610	500	552	111	239	136	856	474	470	299	525	732	671	556	359	411	143	549	143	460
Housekeeping	SAP130	NM_024545.3	121	237	351	361	251	361	56	320	275	119	59	207	157	379	420	527	479	482	353	411	399	353	304	48	99	57	524	345	332	237	206	384	414	399	353	211	50	300	50	186
Housekeeping	SDHA	NM_004168.1	451	647	604	713	796	1029	230	788	622	331	247	700	464	933	741	1444	1540	1002	978	1339	1092	877	1083	198	235	163	1389	951	948	614	854	1095	1533	1349	455	866	203	956	236	592
Housekeeping	SF3A3	NM_006802.2	580	760	862	13184	847	838	365	815	761	683	332	754	723	1001	815	961	859	1063	960	816	806	905	753	320	724	360	734	757	859	692	1335	1027	829	841	664	633	344	712	300	730
Housekeeping	TBP	NM_001172085.1	216	245	374	308	346	215	100	286	262	97	97	218	246	320	335	355	382	325	404	339	309	358	310	58	113	73	363	303	218	192	294	257	331	329	256	188	98	412	105	229
Housekeeping	TLK2	NM_006852.2	483	436	694	627	523	485	231	530	469	310	278	435	485	599	622	622	569	657	856	531	453	604	538	256	312	210	561	485	442	446	806	563	556	515	506	440	370	742	271	594
Housekeeping	TMUB2	NM_024107.2	226	248	371	285	308	306	112	241	203	142	147	264	321	342	291	352	335	329	431	250	253	258	266	74	143	100	307	318	285	182	345	315	342	326	209	204	165	356	149	286
Housekeeping	TRIM39	NM_021253.3	78	97	139	140	115	137	43	105	100	53	33	116	120	116	109	127	153	174	106	123	126	153	146	24	61	26	140	121	127	106	119	121	133	122	127	86	33	119	44	73
Housekeeping	TUBB	NM_178014.2	2156	2092	3225	3932	3426	2575	505	3471	2334	635	785	2471	4288	4241	3426	3410	3837	3387	4578	2313	2520	4200	2525	720	1091	493	2469	2737	1449	1387	4169	7234	2503	2636	2318	2115	896	3800	898	1991
Housekeeping	USP39	NM_001256725.1	179	168	214	369	357	208	42	241	168	67	86	161	169	285	329	537	454	360	274	333	307	364	327	33	63	40	393	203	222	99	251	273	309	320	224	171	80	380	48	178
Housekeeping	ZC3H14	NM_001160103.1	127	438	468	619	359	462	132	618	328	292	99	383	129	488	530	508	686	1102	341	486	474	517	413	65	165	138	758	533	470	375	333	503	554	511	545	249	102	479	64	312
Housekeeping	ZKSCAN5	NM_014569.3	26	43	54	61	128	52	8	50	39	32	16	39	24	62	51	56	63	72	40	55	54	44	42	9	18	12	67	51	56	29	30	55	64	55	31	41	11	45	11	35
Housekeeping	ZNF143	NM_003442.5	89	174	177	154	135	185	57	223	138	62	50	157	106	244	425	249	384	278	145	273	263	183	197	36	72	29	340	244	226	135	105	196	281	240	182	111	37	264	25	108
Housekeeping	ZNF346	NM_012279.2	75	82	65	139	93	121	30	75	79	56	23	89	29	111	110	115	139	159	66	166	124	90	109	21	58	37	129	141	158	94	74	65	178	111	105	71	24	76	21	92
Negative	NEG_A	ERCC_00096.1	3	6	6	7	5	3	9	6	14	16	5	2	11	11	6	13	8	9	9	13	4	4	6	6	6	6	4	9	7	15	8	5	5	3	7	13	7	7	11	7
Negative	NEG_B	ERCC_00041.1	9	6	6	2	5	3	6	7	4	5	2	9	9	4	9	7	8	4	6	10	9	3	6	2	4	2	8	6	3	3	6	11	6	6	2	6	3	6	8	6
Negative	NEG_C	ERCC_00019.1	16	8	8	5	21	5	9	4	7	15	5	8	8	9	6	14	14	11	20	10	10	5	5	8	10	4	13	8	7	9	18	12	11	15	11	10	4	8	5	16
Negative	NEG_D	ERCC_00076.1	7	2	5	8	8	3	6	5	8	4	3	8	5	4	5	6	7	1	5	2	5	6	1	2	2	3	4	3	10	7	3	6	2	3	4	7	6	6	10	5
Negative	NEG_E	ERCC_00098.1	11	9	8	5	7	7	8	11	12	13	12	6	11	7	8	8	11	7	8	7	8	4	8	7	8	9	6	7	9	7	6	10	5	8	9	10	3	11	11	7
Negative	NEG_F	ERCC_00126.1	18	10	5	4	7	7	11	6	9	16	6	11	8	12	12	14	6	5	12	12	12	14	12	7	12	9	9	1	5	6	11	9	7	8	6	7	11	11	12	16
Negative	NEG_G	ERCC_00144.1	6	4	6	12	6	1	3	7	3	4	4	2	6	7	5	4	2	1	10	1	4	1	4	7	4	5	2	9	2	7	4	5	2	1	1	3	7	3	3	5
Negative	NEG_H	ERCC_00154.1	11	4	1	9	3	2	4	8	9	3	6	8	4	4	4	3	12	4	6	6	6	5	4	9	5	2	6	7	7	3	6	11	5	5	8	3	7	3	7	5
Positive	POS_A	ERCC_00117.1	22598	23474	10322	22759	21624	21854	37182	24712	22491	48634	27227	20563	27378	19561	11941	26955	20533	25279	18980	20812	20689	15466	25823	34694	34653	39050	19076	19164	30254	28267	27419	21216	21992	19868	15331	28449	30517	22965	37711	27090
Positive	POS_B	ERCC_00112.1	5569	5560	2388	5363	5141	5054	8595	5578	5235	10352	5893	4657	6059	4166	2731	6139	4836	5787	4430	4819	4946	3619	5943	7911	7785	9086	4491	4651	6358	6281	6034	4614	4863	4518	3476	6244	6548	4961	8486	5877
Positive	POS_C	ERCC_00002.1	1544	1627	759	1500	1466	1481	2560	1708	1512	3008	1823	1330	1795	1334	802	1830	1430	1770	1263	1479	1423	1062	1753	2242	2240	2611	1335	1320	1907	1921	1701	1438	1533	1311	1036	1826	1981	1437	2493	1728
Positive	POS_D	ERCC_00092.1	431	405	198	445	370	413	633	439	391	755	457	340	481	318	188	461	386	490	343	343	377	276	502	592	601	704	337	367	474	502	471	337	384	300	300	489	537	372	615	447
Positive	POS_E	ERCC_00035.1	86	90	46	83	86	82	139	93	88	182	120	66	117	89	59	91	88	101	69	78	85	61	92	130	149	161	75	65	129	85	86	92	72	72	65	104	110	99	144	95
Positive	POS_F	ERCC_00034.1	38	38	14	29	42	39	59	32	53	78	42	44	50	46	18	52	51	44	32	54	42	16	43	55	46	62	36	34	59	54	51	31	52	30	33	57	51	33	72	40
