# Supplementary material for: Characterization of the immune profile of oral tongue squamous cell carcinomas with advancing disease
Source: Cancer Med. 2020 May 8;9(13):4791–807. doi: 10.1002/cam4.3106 (PMC7333861; doi:10.1002/cam4.3106)
Supplement: Supplementary file 6 — File S4 [file CAM4-9-4791-s006.csv]

Code.Class	Name	Accession	T	T	T	T	T	T	T	T	T	T	T	T	T	T	N	N	N	N	N	N	N	N	N	N	N	N	N	N
Endogenous	A2M	NM_000014.4	3862	3193	754	2038	2685	2780	2882	1346	2751	2078	2826	1453	2835	3076	484	1311	1349	2001	1980	1623	1297	1558	1968	452	1890	1464	2329	1380
Endogenous	ABCB1	NM_000927.3	44	50	41	53	83	57	66	32	76	53	78	36	93	80	102	125	86	53	192	161.5	236	57	111	101	162	118	172	269
Endogenous	ABL1	NM_005157.3	341	505	189	190	498	224	599	155	517	459	442	295	482	484	107	306	258	473	407	362	259	319	428	208	355	335	301	347
Endogenous	ADA	NM_000022.2	265	217	92	58	134	118	131	50	593	230	148	340	278	265	63	365	190	143	405	427.5	348	68	446	134	267	274	290	290
Endogenous	ADORA2A	NM_000675.3	114	60	37	74	75	112	36	52	52	42	108	41	91	101	150	200	80	62	199	231	248	46	125	231	238	103	178	368
Endogenous	AICDA	NM_020661.1	9	9	10	5	11	4	9	3	12	6	4	7	11	6	39	97	18	11	84	152.5	115	5	159	12	82	23	165	46
Endogenous	AIRE	NM_000383.2	11	14	11	9	29	19	13	11	16	17	14	9	20	21	84	109	85	14	174	136.5	102	13	56	111	149	61	49	278
Endogenous	AKT3	NM_181690.1	631	1426	415	492	999	716	1130	399	922	576	1505	370	704	605	732	988	719	1043	1164	1119	1172	519	996	785	1019	783	1039	1622
Endogenous	ALCAM	NM_001627.3	227	1608	151	58	241	83	178	81	748	193	286	362	562	267	41	487	309	1281	198	362.5	185	202	290	58	145	234	256	279
Endogenous	AMBP	NM_001633.3	7	14	5	4	4	8	9	7	3	10	9	6	1	2	8	4	9	13	5	7	12	6	4	14	7	13	9	9
Endogenous	AMICA1	NM_153206.2	491	587	200	357	563	837	410	179	390	223	445	371	416	606	717	1222	750	296	979	1032	1334	506	787	785	861	1055	1360	1396
Endogenous	ANP32B	NM_006401.2	2016	1273	735	661	1119	1642	1291	461	1711	1072	1704	3033	1164	1303	1263	2505	1197	2013	1906	2027.5	2334	680	2353	774	2288	1574	2754	3176
Endogenous	ANXA1	NM_000700.1	31045	29779	13874	13450	25245	27555	29572	6345	19519	22001	13992	22443	24289	18366	351	6469	7560	7190	10462	3493	2100	5869	3762	1132	7559	12714	4460	2231
Endogenous	APOE	NM_000041.2	2040	1129	1475	1862	2832	1117	2728	869	6041	1582	2631	1485	541	4204	2040	5208	4318	2029	1914	2835	4170	4201	3656	4126	5366	6740	8091	8346
Endogenous	APP	NM_000484.3	6818	9341	2549	2079	9201	3590	6772	2504	6117	9624	5054	5701	11780	7558	573	3491	6296	5201	5328	9502.5	2070	5141	5279	939	4016	6104	3016	2414
Endogenous	ARG1	NM_000045.2	7	38	42	138	17	39	14	9	15	17	7	8	9	12	19	15	13	6	12	15.5	3	10	23	11	51	5	18	26
Endogenous	ARG2	NM_001172.3	18	99	14	14	38	19	62	15	56	31	30	30	32	55	11	20	21	64	28	24.5	13	9	18	11	37	31	7	19
Endogenous	ATF1	NM_005171.2	75	317	60	45	180	74	174	48	287	211	314	197	206	173	54	283	181	411	283	272.5	303	78	312	78	187	165	177	207
Endogenous	ATF2	NM_001256090.1	325	636	182	186	527	243	484	137	559	510	524	359	537	443	196	663	490	629	662	677	718	296	775	292	545	492	623	633
Endogenous	ATG10	NM_001131028.1	48	144	50	39	83	34	85	18	75	75	144	121	80	80	27	135	71	158	87	88.5	114	55	70	44	59	81	83	54
Endogenous	ATG12	NM_004707.2	67	52	14	18	54	38	46	15	60	57	51	56	47	53	22	49	30	51	28	38.5	31	50	49	35	51	56	40	59
Endogenous	ATG16L1	NM_198890.2	223	381	146	140	269	205	251	141	369	351	281	365	393	267	205	487	266	539	476	505	583	147	499	392	478	262	334	617
Endogenous	ATG5	NM_004849.2	88	384	76	33	175	75	191	38	427	313	218	142	226	168	58	295	285	228	296	250	304	82	411	100	179	195	192	230
Endogenous	ATG7	NM_001136031.2	505	489	223	277	563	308	363	172	433	367	485	321	559	401	227	561	390	424	557	606.5	581	381	501	319	511	464	618	704
Endogenous	ATM	NM_000051.3	35	21	14	38	21	64	17	21	29	20	24	31	36	21	283	102	38	23	69	109.5	83	14	54	81	83	44	97	241
Endogenous	AXL	NM_021913.2	468	1030	405	206	922	390	1029	237	1270	558	894	482	999	771	90	449	553	587	394	604	294	534	597	162	332	461	417	511
Endogenous	BAGE	NM_001187.1	15	12	25	8	7	15	8	5	6	10	14	4	7	5	24	8	14	15	14	22	29	5	11	43	16	8	13	23
Endogenous	BATF	NM_006399.3	132	124	42	89	104	180	87	53	144	48	135	71	60	159	173	214	118	85	206	235	234	86	192	290	297	304	253	796
Endogenous	BAX	NM_138761.3	952	1073	498	528	823	905	776	311	937	1031	1169	886	902	882	436	1200	930	891	1194	1154.5	1151	477	1325	611	1279	1084	1227	1307
Endogenous	BCL10	NM_003921.2	1929	1222	662	565	1521	994	1106	424	1645	1137	1126	1305	1230	1125	373	1260	992	1146	1528	1185.5	923	867	1275	542	1380	858	1131	1082
Endogenous	BCL2	NM_000657.2	268	266	196	397	402	420	297	287	235	137	469	181	275	343	2418	1380	635	435	653	855	1040	414	823	1348	1447	619	875	2602
Endogenous	BCL2L1	NM_001191.2	1115	1309	426	480	1062	844	961	320	1676	1310	1136	746	1412	1060	186	916	1164	1217	1093	1041.5	846	580	1175	389	737	931	881	1096
Endogenous	BCL6	NM_001706.2	1131	1110	563	562	761	612	1065	648	669	667	635	808	737	1026	268	751	701	854	764	709.5	557	601	705	383	1031	719	913	982
Endogenous	BID	NM_001196.2	7	56	16	5	24	14	21	7	45	34	31	19	47	21	15	55	29	28	79	55	49	15	72	42	39	20	22	50
Endogenous	BIRC5	NM_001168.2	364	650	442	144	182	293	216	173	516	615	652	873	492	366	97	385	436	609	398	471	272	95	784	174	599	433	448	326
Endogenous	BLK	NM_001715.2	11	14	15	16	50	25	29	24	9	15	31	5	25	27	279	355	292	44	177	228.5	293	81	338	227	388	138	281	602
Endogenous	BLNK	NM_013314.2	92	115	48	84	107	125	110	26	100	144	186	62	65	78	72	206	183	107	260	263	320	64	244	80	204	172	338	235
Endogenous	BMI1	NM_005180.5	121	287	86	75	241	100	267	61	305	246	280	125	298	153	83	361	201	279	403	365.5	352	151	326	121	193	173	243	267
Endogenous	BST1	NM_004334.2	83	199	37	38	126	60	176	52	174	145	148	89	158	125	27	151	187	195	207	234	136	137	170	58	169	173	221	136
Endogenous	BST2	NM_004335.2	2252	335	270	448	906	3053	280	192	1385	2510	1988	2011	1870	3074	303	1400	541	1884	3439	1223.5	784	458	3011	336	720	3245	1674	1313
Endogenous	BTK	NM_000061.1	90	72	26	85	71	98	62	30	105	50	149	53	111	80	220	413	200	69	522	459	506	78	433	118	442	189	488	474
Endogenous	BTLA	NM_181780.2	33	100	19	37	90	118	86	26	86	22	84	39	54	124	689	1024	480	70	617	733.5	964	81	628	334	650	436	619	1402
Endogenous	C1QA	NM_015991.2	558	668	336	456	536	1075	354	280	1663	466	968	915	634	1039	314	1517	942	479	923	790.5	881	467	1308	637	931	1269	1020	2100
Endogenous	C1QB	NM_000491.3	1176	1053	702	702	847	1862	651	487	3729	1011	2014	1733	1057	2120	423	2552	1593	894	1440	1363	1223	870	2879	972	1470	2369	2009	4252
Endogenous	C1QBP	NM_001212.3	1910	2084	888	899	884	2054	1637	680	1374	1390	1526	2460	1439	1402	717	1442	893	2250	1593	1338.5	1364	445	1973	745	1794	1226	1379	1901
Endogenous	C1R	NM_001733.4	2229	6862	1350	1498	7814	2427	6350	1304	4786	4874	6248	3481	6808	5694	329	3771	4213	3041	2637	3513.5	1924	3974	2497	901	3164	4915	3342	1475
Endogenous	C1S	NM_001734.2	897	2888	423	792	3315	1193	3010	460	2589	1933	3582	1357	2703	1957	163	1544	1353	1021	1682	1755.5	1007	1880	1293	282	1062	1785	1535	712
Endogenous	C2	NM_000063.3	250	182	80	155	364	305	199	79	386	214	350	213	244	374	61	303	288	154	228	262.5	218	281	253	107	247	522	389	340
Endogenous	C3	NM_000064.2	323	567	49	301	1128	416	840	231	1166	545	903	480	1314	990	90	995	386	1168	1079	1140	678	1267	817	212	663	696	1449	730
Endogenous	C3AR1	NM_004054.2	175	272	75	100	279	154	144	55	389	155	209	186	180	256	49	327	250	90	191	178	167	297	227	105	253	404	241	233
Endogenous	C4B	NM_001002029.3	1062	396	372	1105	852	607	571	963	310	343	2138	427	475	1533	830	879	433	484	267	330.5	507	592	566	662	737	484	791	1434
Endogenous	C4BPA	NM_000715.3	12	4	2	2	5	2	6	3	9	1	3	2	2	7	3	15	1	3	5	6.5	4	1	10	19	19	5	13	35
Endogenous	C5	NM_001735.2	26	40	28	19	43	24	45	19	44	31	52	48	44	28	24	72	46	40	55	59	41	32	60	54	67	43	46	78
Endogenous	C6	NM_000065.2	16	28	21	11	12	21	24	25	21	34	17	20	45	9	8	58	16	104	57	30	36	54	42	40	23	25	39	22
Endogenous	C7	NM_000587.2	51	30	13	56	58	25	58	86	45	79	64	57	138	45	462	1407	734	340	363	479	948	505	696	692	872	222	745	976
Endogenous	C8A	NM_000562.2	7	8	4	4	3	7	3	3	7	5	6	8	5	3	11	10	10	5	14	10	7	5	8	14	9	3	11	16
Endogenous	C8B	NM_000066.2	12	15	9	4	6	11	8	6	11	9	4	13	5	8	8	8	9	10	9	12	9	7	10	9	10	7	8	19
Endogenous	C8G	NM_000606.2	35	47	19	37	24	37	54	42	21	28	77	40	18	31	21	25	17	32	22	22.5	20	14	14	24	19	21	16	25
Endogenous	C9	NM_001737.3	9	12	10	9	11	13	11	5	12	12	10	11	10	22	11	17	12	12	14	17.5	23	11	11	23	12	24	23	25
Endogenous	CAMP	NM_004345.3	5	15	9	7	8	14	7	7	3	9	4	4	7	4	17	32	13	12	16	23	21	9	21	16	16	9	19	15
Endogenous	CARD11	NM_032415.2	122	130	64	123	199	369	108	68	133	69	200	90	210	199	567	755	334	97	650	772	961	140	530	676	828	525	871	1341
Endogenous	CARD9	NM_052813.4	35	61	54	40	56	77	42	22	53	50	89	55	42	57	35	78	92	105	47	61	61	54	75	50	62	64	106	89
Endogenous	CASP1	NM_001223.3	280	293	61	80	151	347	148	26	366	195	229	241	243	217	87	455	202	149	430	391	350	75	451	88	249	377	368	456
Endogenous	CASP10	NM_032977.3	12	15	18	12	9	17	27	11	24	14	25	18	24	7	10	38	13	16	24	27.5	25	8	20	21	17	11	19	39
Endogenous	CASP3	NM_032991.2	290	509	189	165	341	302	396	98	350	458	584	245	322	273	168	543	322	446	508	457.5	503	269	612	178	446	329	416	495
Endogenous	CASP8	NM_001228.4	684	610	256	291	736	699	536	195	560	455	814	863	415	714	718	1534	871	711	1028	1117.5	1356	651	1232	882	1171	1649	1245	1970
Endogenous	CCL1	NM_002981.1	7	14	10	12	8	16	8	8	11	14	7	9	6	14	8	5	16	10	9	11.5	11	1	8	23	8	3	6	13
Endogenous	CCL11	NM_002986.2	176	125	21	49	236	87	244	56	354	68	73	61	129	389	9	12	21	27	63	59	6	32	22	17	48	83	73	9
Endogenous	CCL13	NM_005408.2	152	690	78	171	451	410	118	53	440	218	294	270	329	206	8	121	155	128	157	120	55	118	81	17	97	313	74	49
Endogenous	CCL14	NM_032963.3	157	258	76	174	200	93	143	119	119	206	165	107	496	171	216	443	286	230	299	311	1230	184	190	486	736	114	367	774
Endogenous	CCL15	NM_032965.3	5	3	6	4	4	8	8	7	11	9	9	8	5	10	7	5	6	7	5	13	8	7	3	8	7	5	10	13
Endogenous	CCL16	NM_004590.2	10	13	12	11	11	8	10	8	8	12	5	11	19	9	9	21	14	11	19	20.5	18	7	13	28	29	10	13	26
Endogenous	CCL17	NM_002987.2	12	808	66	43	117	51	86	41	68	27	89	166	68	53	111	432	166	36	90	316	367	89	193	390	92	88	70	283
Endogenous	CCL18	NM_002988.2	202	1742	256	196	1922	161	473	66	1983	324	555	438	789	728	111	699	682	239	1424	1139	1513	1522	860	184	1012	1279	892	891
Endogenous	CCL19	NM_006274.2	763	588	303	1255	2705	1833	1752	649	746	490	1850	512	1603	2023	1984	8777	2361	932	3686	4716	5853	1638	6167	11548	5494	3141	10231	16272
Endogenous	CCL2	NM_002982.3	1003	358	61	263	1895	565	574	418	946	538	947	244	535	2025	139	124	539	1878	1943	1520	856	885	1244	664	1421	877	1107	1243
Endogenous	CCL20	NM_004591.1	578	1274	90	170	184	182	215	105	145	304	144	444	392	205	107	166	138	1502	422	139.5	974	134	362	524	882	203	36	1633
Endogenous	CCL21	NM_002989.2	1752	1355	608	798	1523	1730	1056	503	1064	952	1374	989	2287	720	12866	27845	15280	521	5208	8355.5	27716	727	7633	25342	10976	3209	15359	25007
Endogenous	CCL22	NM_002990.3	57	712	126	74	61	164	124	39	194	116	126	77	193	143	68	423	210	30	311	388	609	41	227	230	175	244	237	329
Endogenous	CCL23	NM_145898.1	13	23	7	9	9	13	10	8	1	11	8	5	15	10	22	11	10	1	8	6	18	9	20	8	20	13	6	23
Endogenous	CCL24	NM_002991.2	508	40	58	15	16	104	8	7	7	10	7	33	5	94	10	31	15	1	72	10	18	28	37	11	23	138	133	14
Endogenous	CCL25	NM_005624.2	5	3	7	3	13	7	3	3	7	6	11	5	5	5	7	7	5	4	4	9.5	6	3	10	16	6	6	7	10
Endogenous	CCL26	NM_006072.4	45	40	22	11	42	22	45	7	43	41	34	35	19	30	26	38	77	39	34	41	26	32	62	21	23	29	37	21
Endogenous	CCL27	NM_006664.2	15	12	13	7	14	25	5	9	6	6	26	12	10	11	4	9	31	7	27	9.5	7	11	10	7	11	11	6	11
Endogenous	CCL28	NM_148672.2	4	3	8	81	21	8	6	211	80	60	11	8	184	252	2	5	8	8	8	5.5	4	9	11	2	5	5	6	4
Endogenous	CCL3	NM_002983.2	831	236	78	210	275	179	70	155	392	418	303	434	369	241	115	230	282	116	195	152.5	286	309	282	151	457	372	466	553
Endogenous	CCL3L1	NM_021006.4	683	326	71	233	226	191	46	116	514	405	409	566	404	252	94	341	334	106	367	186	483	164	500	133	487	365	366	508
Endogenous	CCL4	NM_002984.2	1213	398	78	418	275	310	111	264	607	435	487	513	311	440	84	376	312	111	411	187.5	365	299	677	127	767	707	520	993
Endogenous	CCL5	NM_002985.2	597	347	210	314	763	1556	313	214	396	489	1300	865	1372	1491	161	987	914	222	1453	814	1093	432	1248	142	551	2420	912	679
Endogenous	CCL7	NM_006273.2	19	17	6	7	15	11	13	6	11	6	10	12	13	19	12	4	8	8	14	14.5	8	5	7	8	5	7	15	13
Endogenous	CCL8	NM_005623.2	75	39	18	30	111	106	26	19	112	62	66	49	131	144	21	22	17	90	122	78	94	62	76	33	40	59	34	148
Endogenous	CCND3	NM_001760.2	352	525	383	143	335	351	402	190	551	268	414	502	450	334	1152	1574	768	449	711	810.5	962	233	1186	1333	1274	501	682	2082
Endogenous	CCR1	NM_001295.2	106	103	45	53	86	124	35	20	131	58	115	82	115	94	29	146	74	63	117	102.5	97	52	110	57	154	87	88	191
Endogenous	CCR2	NM_001123041.2	59	90	17	54	114	96	47	12	46	40	65	36	111	52	41	157	81	25	125	219.5	251	87	99	57	134	132	134	131
Endogenous	CCR3	NM_001837.2	23	5	5	8	16	9	12	9	13	17	12	11	14	15	9	5	3	3	17	9.5	12	6	6	11	13	19	13	12
Endogenous	CCR4	NM_005508.4	34	132	21	39	65	57	56	23	65	33	64	47	42	62	28	161	57	20	133	97	186	43	168	147	120	137	126	120
Endogenous	CCR5	NM_000579.1	29	49	20	27	99	94	41	15	103	38	145	35	108	97	16	79	72	24	151	162	108	56	120	30	61	156	95	69
Endogenous	CCR6	NM_031409.2	25	70	13	34	58	42	36	17	71	29	55	29	56	58	88	215	111	44	313	274.5	331	51	250	127	180	98	196	228
Endogenous	CCR7	NM_001838.2	94	104	45	139	140	181	72	42	92	35	98	56	98	189	1535	1255	365	76	813	997	1149	143	584	1856	1529	482	761	3645
Endogenous	CCR9	NM_031200.1	8	9	6	7	4	10	7	7	8	2	2	4	7	9	20	6	7	1	11	15.5	14	4	9	22	12	10	10	25
Endogenous	CCRL2	NM_003965.4	97	52	13	36	41	51	39	13	84	40	46	54	47	49	21	48	55	43	84	70.5	47	31	65	33	79	102	77	65
Endogenous	CD14	NM_000591.2	1896	1180	355	900	1660	1389	780	506	1619	1031	1533	1258	1222	1739	435	1348	1167	1077	1010	1260.5	888	1236	799	392	1248	2005	1996	2526
Endogenous	CD160	NM_007053.2	5	9	7	6	7	8	8	4	7	6	5	3	7	6	7	18	23	7	31	23	51	8	14	22	12	27	4	25
Endogenous	CD163	NM_004244.4	239	1019	512	210	389	257	509	356	680	376	607	742	434	660	143	1093	1019	325	269	433.5	407	679	623	556	1071	1073	415	1298
Endogenous	CD164	NM_006016.4	844	3052	565	307	1835	625	1933	394	4266	1766	1933	807	1937	1100	417	2216	2192	1646	3566	2368.5	2832	839	3396	608	1312	1251	1711	1480
Endogenous	CD180	NM_005582.2	153	119	23	96	108	171	66	42	131	45	120	37	99	97	284	553	278	56	653	867.5	906	109	499	206	547	210	705	705
Endogenous	CD19	NM_001770.4	108	27	31	125	158	165	87	50	32	33	210	7	108	122	944	1690	657	163	2216	2578	2424	147	2211	785	2014	703	2367	2483
Endogenous	CD1A	NM_001763.2	99	176	47	42	85	88	92	26	314	90	166	32	175	51	26	62	169	34	179	152.5	54	76	154	21	28	29	113	67
Endogenous	CD1B	NM_001764.2	3	43	11	9	9	13	21	2	21	12	13	14	5	21	2	36	21	2	22	28	14	27	23	15	7	24	17	12
Endogenous	CD1C	NM_001765.2	12	195	19	13	62	25	59	12	66	40	56	19	62	30	63	173	87	27	173	246.5	278	62	260	63	123	68	193	151
Endogenous	CD1D	NM_001766.3	42	46	24	34	34	50	33	16	32	19	54	28	35	42	58	103	58	47	81	107.5	120	25	87	64	100	64	96	175
Endogenous	CD1E	NM_001042583.1	12	50	10	25	23	29	41	6	34	29	43	16	32	21	32	44	30	8	27	59	44	42	62	27	18	26	67	73
Endogenous	CD2	NM_001767.3	23	58	19	35	59	91	35	18	57	27	85	48	48	87	99	219	88	14	139	208	255	50	147	144	149	141	201	248
Endogenous	CD200	NM_005944.5	103	124	22	79	299	83	255	47	230	99	283	79	165	225	155	283	221	168	458	478.5	289	162	254	159	360	345	463	433
Endogenous	CD207	NM_015717.2	69	103	29	13	24	33	60	15	180	84	138	18	88	31	16	41	86	34	60	94.5	27	13	79	14	8	21	31	42
Endogenous	CD209	NM_021155.2	79	78	27	37	61	86	32	26	156	79	46	66	102	65	161	391	265	65	251	149	1280	37	283	188	221	79	91	893
Endogenous	CD22	NM_001771.2	64	45	42	128	112	176	72	31	44	18	99	28	168	120	1234	1342	823	83	2536	2949	3439	126	1637	1008	2255	550	2571	2664
Endogenous	CD24	NM_013230.2	9346	6094	7760	11018	6694	11458	5157	13878	7759	7271	5077	3077	5390	6902	1801	1234	4984	3374	5897	1420.5	790	1963	2371	909	4265	4199	2580	3326
Endogenous	CD244	NM_016382.2	16	22	10	14	11	25	11	5	31	24	16	12	28	31	15	52	26	14	29	50.5	48	13	41	4	35	39	34	48
Endogenous	CD247	NM_198053.1	117	147	76	95	187	289	156	49	203	75	179	103	220	302	564	1053	404	66	889	1118.5	1527	114	776	1410	877	599	947	1389
Endogenous	CD27	NM_001242.4	259	229	62	197	279	601	114	80	170	85	482	85	256	324	750	1622	499	78	953	1470	1899	312	1054	750	1082	746	1220	1740
Endogenous	CD274	NM_014143.3	442	115	47	93	143	150	73	27	160	236	90	163	269	365	49	139	65	36	148	139.5	213	43	170	98	132	362	177	330
Endogenous	CD276	NM_001024736.1	1255	2741	984	363	2126	562	2427	448	2576	1829	2039	1004	1458	1484	92	568	1317	1833	1110	1075.5	198	1314	1090	139	815	1241	754	453
Endogenous	CD28	NM_001243078.1	22	55	14	27	47	73	59	8	73	25	80	23	57	72	137	318	115	28	383	414	701	20	268	409	276	120	283	433
Endogenous	CD33	NM_001177608.1	14	29	14	15	30	12	32	6	26	37	23	12	29	13	10	34	27	15	33	25	32	23	24	18	31	18	29	40
Endogenous	CD34	NM_001025109.1	143	92	46	122	85	164	101	124	74	84	97	60	178	82	59	38	63	146	61	68	44	88	59	30	118	45	131	61
Endogenous	CD36	NM_001001548.2	364	866	289	334	192	509	443	360	375	542	415	344	1355	573	109	809	433	2136	679	457	501	902	1137	96	546	365	534	215
Endogenous	CD37	NM_001774.2	85	75	62	87	112	152	63	38	97	49	141	65	75	132	1065	757	352	81	526	620	894	104	521	474	805	330	790	1245
Endogenous	CD38	NM_001775.2	170	205	98	112	64	96	37	41	112	25	242	82	101	103	101	419	295	52	257	426.5	448	69	305	162	433	276	430	296
Endogenous	CD3D	NM_000732.4	265	307	88	261	382	889	188	96	390	153	469	218	352	537	2036	2307	699	103	1811	2092.5	2931	197	1493	1320	1773	1126	2117	4035
Endogenous	CD3E	NM_000733.2	116	268	100	199	270	527	141	68	229	93	336	141	235	335	1348	1653	452	82	1124	1485	2107	165	1076	1498	1456	710	1227	3394
Endogenous	CD3EAP	NM_012099.1	238	213	244	167	143	180	141	107	166	222	192	274	181	181	68	129	116	189	119	107.5	67	98	191	114	236	133	92	183
Endogenous	CD3G	NM_000073.2	35	67	11	36	61	107	27	5	46	33	53	45	48	83	278	427	148	17	217	259	504	30	273	115	234	201	312	473
Endogenous	CD4	NM_000616.4	212	318	84	193	301	461	220	76	407	143	432	256	254	294	439	1000	439	224	530	760.5	1142	253	495	420	577	484	846	1275
Endogenous	CD40	NM_001250.4	115	435	69	80	368	218	218	70	474	259	380	312	604	332	190	823	331	182	1338	1239.5	1363	265	973	336	528	578	655	951
Endogenous	CD40LG	NM_000074.2	15	53	18	39	46	57	27	19	39	21	41	18	65	38	231	486	118	19	265	415	814	46	278	390	248	101	379	425
Endogenous	CD44	NM_001001392.1	26151	9100	7675	9259	12160	12398	7113	6832	6429	8744	8509	15475	11689	12799	9751	7621	6268	5289	6653	8256.5	6269	8132	6717	5815	9933	10866	9686	13734
Endogenous	CD46	NM_172350.1	1062	2422	606	467	1921	728	1421	373	1861	1971	2445	1560	1806	1474	407	2091	1515	2734	1400	1875.5	1459	926	2103	790	1287	1309	1336	1592
Endogenous	CD47	NM_001777.3	3324	2641	963	1449	3079	3758	2299	816	4530	3127	6167	5196	2844	2622	1559	3605	3337	3601	4778	3113	3761	1534	4540	1180	3427	3022	3370	4107
Endogenous	CD48	NM_001778.2	111	182	67	149	135	233	177	49	329	93	275	103	258	225	1181	2165	674	122	1949	2320.5	3319	91	2047	1103	1717	745	1729	3053
Endogenous	CD5	NM_014207.2	52	140	45	71	215	198	101	26	100	59	161	80	141	207	310	834	271	73	551	748.5	1073	104	436	653	521	339	565	877
Endogenous	CD53	NM_001040033.1	359	989	231	293	755	635	550	164	1283	413	948	433	657	961	1267	5951	2300	370	3760	4069	6228	474	5009	1994	3866	2328	3173	5760
Endogenous	CD55	NM_000574.3	42	71	34	35	66	45	60	47	60	42	68	30	52	53	61	60	29	58	57	78	81	52	40	43	71	43	61	138
Endogenous	CD58	NM_001779.2	179	546	55	94	401	168	388	52	545	693	484	281	445	340	80	558	381	335	489	516	423	176	811	123	309	471	356	310
Endogenous	CD59	NM_000611.4	7031	8283	3273	2110	6327	4124	7479	1588	6210	12682	5598	8126	10641	9974	712	4026	3486	4165	6089	6412	2437	3264	8050	971	3569	7111	2927	2353
Endogenous	CD6	NM_006725.3	26	47	28	39	92	90	42	19	48	39	89	49	68	111	183	341	128	41	257	371	548	44	213	315	272	214	330	449
Endogenous	CD63	NM_001780.4	18000	23107	7753	13679	18787	17137	19125	17578	16396	11333	22735	14994	13633	17036	8578	8299	8513	21195	8748	9976.5	6291	11758	7581	3465	11145	12408	12678	14946
Endogenous	CD68	NM_001251.2	1019	2155	693	701	628	1313	691	405	1351	739	1235	970	701	1112	463	1250	971	558	1209	939.5	837	482	1069	359	1111	1381	1366	1534
Endogenous	CD7	NM_006137.6	105	90	53	88	96	262	65	44	72	23	122	101	78	166	488	427	120	29	172	310.5	362	64	176	460	304	287	397	769
Endogenous	CD70	NM_001252.2	51	67	35	20	49	83	15	37	64	30	119	178	48	72	33	87	42	173	74	94.5	88	47	78	68	87	68	67	183
Endogenous	CD74	NM_001025159.1	13080	12031	9355	12174	14607	21723	9839	6189	19211	6809	23614	15912	13475	24268	22800	28123	17964	11521	24442	24531.5	26396	13039	23585	20490	28102	34046	38584	40116
Endogenous	CD79A	NM_001783.3	1061	137	102	939	369	1091	119	228	84	55	734	33	323	339	6100	3418	1344	291	2503	3121	4860	724	2400	1480	4172	1264	4294	6348
Endogenous	CD79B	NM_021602.2	234	96	87	293	239	332	103	102	67	49	330	43	203	173	2792	1765	987	221	2752	3289.5	3851	251	1696	1342	2461	680	2712	3113
Endogenous	CD80	NM_005191.3	169	118	26	57	119	126	85	27	291	95	129	95	140	220	39	191	115	46	262	235	166	41	238	127	154	242	255	410
Endogenous	CD81	NM_004356.3	4065	9127	2605	1825	6773	3353	6922	1964	8003	8872	7036	4988	8518	6607	1371	7595	5395	7097	6609	7746	6387	4188	8302	2593	5241	6120	5662	4948
Endogenous	CD83	NM_004233.3	386	384	161	254	576	423	279	120	1257	286	980	321	558	538	429	1116	508	692	3954	2789	2792	320	1724	1025	1389	685	2131	1726
Endogenous	CD84	NM_001184879.1	144	339	107	112	328	250	258	85	388	177	398	177	258	301	280	1046	641	145	711	771.5	1005	296	715	443	629	765	743	898
Endogenous	CD86	NM_175862.3	34	83	24	21	50	30	54	11	151	38	79	40	70	51	23	161	73	47	161	129.5	116	38	152	56	58	80	118	108
Endogenous	CD8A	NM_001768.5	149	52	73	138	130	511	118	81	118	110	378	155	172	474	397	469	229	63	512	275.5	407	93	393	139	362	707	311	691
Endogenous	CD8B	NM_004931.3	39	45	31	28	54	119	55	32	31	41	190	61	39	131	291	195	86	65	147	101.5	201	27	114	96	128	191	102	398
Endogenous	CD9	NM_001769.2	2551	8366	2450	1248	2729	2789	5050	1421	3554	3563	11155	5123	3286	3055	216	1673	2884	17622	1846	1515.5	519	1274	2083	255	1177	2120	1356	648
Endogenous	CD96	NM_005816.4	46	168	44	85	172	283	124	46	168	76	233	95	151	269	416	1027	489	61	598	869.5	1175	113	676	569	789	565	667	1250
Endogenous	CD97	NM_078481.2	738	1125	241	354	607	698	430	296	593	350	715	550	644	995	550	1338	907	564	1009	1013.5	1359	474	1398	1410	1359	1137	1094	1875
Endogenous	CD99	NM_002414.3	7970	13199	5621	2611	11415	3812	10165	3799	5195	5070	7373	4058	4985	5278	2379	3547	6302	4740	4250	4059.5	3751	8320	3073	4225	4002	5263	7082	4058
Endogenous	CDH1	NM_004360.2	2701	2313	1013	890	969	1314	1033	647	1419	3051	2370	1978	1321	1741	76	634	1728	2956	930	609	359	518	1654	165	939	1331	551	629
Endogenous	CDH5	NM_001795.3	301	273	93	210	174	280	229	182	226	230	236	129	353	236	100	174	236	267	362	246	286	109	200	90	398	174	246	204
Endogenous	CDK1	NM_001786.4	168	355	197	60	180	181	140	46	276	510	372	389	257	297	59	343	249	431	277	289	285	65	546	96	296	381	361	159
Endogenous	CDKN1A	NM_000389.2	6587	1643	770	1138	1620	1336	1516	1318	2393	1949	1119	1991	1874	2906	186	582	1734	1089	2318	1024	555	690	1654	589	1258	1194	1303	1242
Endogenous	CEACAM1	NM_001712.3	48	138	116	62	30	123	61	66	149	78	67	63	158	195	14	45	29	76	86	80.5	83	17	74	59	50	62	43	87
Endogenous	CEACAM6	NM_002483.4	120	608	1065	263	149	500	506	180	609	750	195	497	727	557	17	109	340	61	565	58.5	34	11	282	64	53	382	51	24
Endogenous	CEACAM8	NM_001816.3	8	5	8	6	3	7	5	2	4	7	2	6	4	3	14	7	8	11	8	10.5	12	9	4	12	3	6	8	1
Endogenous	CEBPB	NM_005194.2	2959	4935	838	1304	2520	1468	3763	1317	4154	2001	2018	3471	1955	2883	280	1376	2352	1691	2122	1483.5	741	1459	2370	443	2369	1838	1460	1578
Endogenous	CFB	NM_001710.5	589	193	132	400	596	534	256	167	650	171	506	1328	413	921	39	345	249	328	175	182.5	95	279	163	71	285	672	405	195
Endogenous	CFD	NM_001928.2	673	302	198	253	182	314	165	914	311	330	197	307	1267	342	37	195	128	990	289	94	197	795	96	61	187	149	236	148
Endogenous	CFI	NM_000204.3	153	299	123	158	604	380	295	144	195	198	365	203	317	343	66	159	158	249	273	253	195	358	264	122	252	195	220	179
Endogenous	CFP	NM_002621.2	45	47	16	35	42	74	27	33	24	15	24	17	51	58	86	203	101	42	112	100	281	29	65	147	179	69	141	246
Endogenous	CHIT1	NM_003465.2	181	44	183	74	79	151	151	27	638	23	107	87	24	163	19	263	464	17	31	74	32	258	49	34	54	379	1233	57
Endogenous	CHUK	NM_001278.3	555	579	305	230	465	400	394	168	671	451	449	389	467	457	179	405	319	430	606	459	428	276	609	279	523	454	478	569
Endogenous	CKLF	NM_181640.2	266	731	153	182	452	311	490	68	701	488	587	454	513	390	117	714	374	441	663	929.5	675	256	744	208	453	379	482	631
Endogenous	CLEC4A	NM_194448.2	413	212	59	136	257	243	143	51	201	77	169	149	141	255	82	168	161	81	263	252	203	134	157	96	210	299	333	187
Endogenous	CLEC4C	NM_203503.1	23	78	7	61	74	185	19	11	31	8	30	29	74	50	53	120	46	19	335	187.5	439	41	63	61	142	109	187	170
Endogenous	CLEC5A	NM_013252.2	22	164	15	10	59	14	62	6	107	57	115	97	67	45	5	112	138	33	51	76.5	12	69	63	5	29	78	45	16
Endogenous	CLEC6A	NM_001007033.1	7	11	6	7	6	8	11	10	6	7	13	9	4	15	9	12	9	13	13	8.5	11	8	14	16	8	35	15	18
Endogenous	CLEC7A	NM_197954.2	53	112	26	34	137	51	113	25	187	115	133	60	81	154	20	94	175	54	102	117	44	75	202	48	101	215	109	82
Endogenous	CLU	NM_001831.2	22	8	11	4	13	10	13	9	13	16	10	12	14	7	13	19	10	11	17	12	11	5	11	19	14	15	15	18
Endogenous	CMA1	NM_001836.2	51	39	15	156	76	103	109	35	37	169	58	24	337	39	29	52	59	44	83	24	58	62	101	14	107	15	19	25
Endogenous	CMKLR1	NM_004072.1	146	341	103	112	285	277	138	68	456	252	423	244	299	242	117	713	342	181	460	407.5	630	260	465	227	370	405	397	462
Endogenous	COL3A1	NM_000090.3	20899	169209	30818	17940	110591	24485	152599	17396	82947	72799	91035	31713	37183	56556	930	18356	41806	20164	39680	45807	1883	77014	22047	1154	25312	49129	57039	2960
Endogenous	COLEC12	NM_130386.2	35	390	31	29	228	51	230	22	140	142	154	67	112	94	21	84	55	65	77	65	92	134	57	28	59	68	62	34
Endogenous	CR1	NM_000651.4	113	193	36	87	153	100	103	59	64	74	61	82	164	281	285	923	394	130	831	882	2101	116	886	699	926	534	582	1193
Endogenous	CR2	NM_001006658.1	20	24	23	28	48	21	34	25	25	21	27	17	145	37	556	1254	178	22	577	1082	1506	39	975	263	736	159	1191	957
Endogenous	CREB1	NM_004379.3	138	450	138	69	378	107	335	75	558	458	393	261	447	241	175	593	429	404	825	703	976	187	826	294	353	265	373	394
Endogenous	CREB5	NM_182898.2	148	111	55	60	204	104	135	99	176	136	155	203	158	200	53	184	102	308	120	91	59	129	119	74	147	98	89	111
Endogenous	CREBBP	NM_004380.2	45	49	42	34	41	32	37	26	43	43	52	46	44	33	32	50	44	52	61	73.5	76	31	52	77	72	29	59	100
Endogenous	CRP	NM_000567.2	7	15	6	4	6	13	7	10	6	12	7	10	6	7	10	3	6	7	6	10.5	5	6	2	5	3	3	1	8
Endogenous	CSF1	NM_000757.4	129	141	22	41	238	110	139	30	231	131	206	136	132	130	53	161	151	97	103	127.5	209	176	171	51	127	143	190	187
Endogenous	CSF1R	NM_005211.2	97	102	99	78	93	133	81	46	179	91	125	72	114	92	62	132	130	40	183	130.5	119	67	165	85	119	115	142	147
Endogenous	CSF2	NM_000758.2	60	19	2	7	52	18	14	14	65	48	4	81	247	34	9	17	28	5	55	31.5	9	8	16	6	17	22	15	12
Endogenous	CSF2RB	NM_000395.2	2280	739	425	1861	1158	2898	545	648	884	453	875	590	1033	1454	3251	1707	850	466	3032	2056	3461	632	1440	2053	2521	1596	2409	6164
Endogenous	CSF3	NM_000759.3	14	8	3	13	11	6	14	13	15	4	5	19	6	20	5	11	8	9	21	8.5	13	14	17	15	28	11	13	32
Endogenous	CSF3R	NM_156038.2	548	202	51	162	170	191	146	154	138	85	124	149	177	389	73	198	124	254	248	180.5	171	239	132	100	463	198	211	316
Endogenous	CT45A1	NM_001017417.1	11	17	13	13	8	22	9	10	15	5	3330	8	21	11	28	8	8	7528	18	26.5	22	47	11	59	18	9	14	59
Endogenous	CTAG1B	NM_001327.2	10	15	14	4	21	17	8	10	16	16	10	18	13	15	7	12	13	7	17	19.5	14	10	22	9	8	8	12	17
Endogenous	CTAGE1	NM_172241.2	4	7	8	5	5	4	11	5	7	1	7	8	3	7	16	8	6	6	5	6.5	10	3	4	17	11	7	6	10
Endogenous	CTCFL	NM_001269042.1	5	8	7	3	4	10	9	4	3	2	8	4	5	2	8	7	6	49	4	7	9	7	8	7	8	7	8	12
Endogenous	CTLA4	NM_005214.3	303	552	159	263	488	630	397	139	520	159	682	340	237	709	614	1524	527	289	679	959.5	941	368	1123	922	1084	1356	1237	1695
Endogenous	CTSG	NM_001911.2	110	106	41	173	195	273	246	112	56	187	171	30	393	110	91	86	124	101	125	68.5	104	106	102	52	112	61	62	38
Endogenous	CTSH	NM_004390.3	304	1795	213	238	912	459	925	147	894	755	1139	553	705	588	414	2696	1679	998	1560	2294.5	1945	668	2443	587	1342	1319	2096	1611
Endogenous	CTSL	NM_001912.4	804	795	147	119	646	328	525	92	853	480	761	405	520	636	94	535	398	536	550	551	444	413	519	181	459	511	462	583
Endogenous	CTSS	NM_004079.3	798	1073	317	366	1231	927	777	214	1889	774	1745	994	985	1667	459	3884	1891	1076	2295	2459.5	3071	1199	2923	767	1508	2627	2750	2133
Endogenous	CTSW	NM_001335.3	47	46	44	72	75	175	31	28	56	32	102	97	37	125	72	193	77	32	132	90	275	35	139	161	128	254	122	392
Endogenous	CX3CL1	NM_002996.3	43	198	29	50	170	74	82	45	258	180	157	202	152	373	24	167	85	333	113	72	137	95	222	32	46	303	52	99
Endogenous	CX3CR1	NM_001337.3	33	34	14	28	63	40	25	21	59	56	64	16	111	41	25	28	39	48	63	112.5	68	29	31	26	36	32	76	73
Endogenous	CXCL1	NM_001511.1	2222	369	159	516	947	496	342	224	811	1453	289	785	1005	1146	30	132	89	636	453	150	494	381	400	60	413	373	189	299
Endogenous	CXCL10	NM_001565.1	214	405	73	239	630	905	181	33	822	533	714	808	475	1295	10	282	146	200	497	176.5	80	94	872	42	123	1921	258	357
Endogenous	CXCL11	NM_005409.4	271	288	149	177	417	1431	95	28	364	204	321	537	372	1153	13	223	92	79	393	75	48	117	512	79	128	1365	221	206
Endogenous	CXCL12	NM_000609.5	1007	2080	389	1102	1740	1480	1744	911	780	1738	1427	713	4048	1654	539	2734	1733	724	1119	2024.5	4017	864	1051	770	1238	1095	1905	1528
Endogenous	CXCL13	NM_006419.2	535	286	779	768	766	1591	1166	157	227	102	413	227	642	1113	895	4345	374	72	853	1718	1185	690	2123	808	2174	2393	3183	2164
Endogenous	CXCL14	NM_004887.4	1882	2062	1090	1757	4346	5988	7624	2005	3291	19738	4632	2869	8508	12325	461	2733	6729	7001	36497	2563.5	1484	5980	19037	557	4179	8022	3836	862
Endogenous	CXCL16	NM_001100812.1	498	498	199	174	385	514	292	143	420	135	687	673	258	571	85	341	299	428	306	239.5	178	282	243	101	277	639	519	273
Endogenous	CXCL2	NM_002089.3	834	469	216	462	1466	256	776	644	1675	383	918	614	486	2704	276	743	540	1047	1557	510	3042	2463	1554	711	1788	435	666	1546
Endogenous	CXCL3	NM_002090.2	235	147	43	71	488	88	136	159	296	161	125	176	362	434	17	25	40	153	343	92	171	643	253	47	228	70	121	166
Endogenous	CXCL5	NM_002994.3	74	87	296	85	212	16	40	126	86	261	90	153	401	366	34	139	173	6	82	70	391	33	56	88	125	66	35	133
Endogenous	CXCL6	NM_002993.3	226	20	55	134	87	150	137	43	46	67	30	86	149	289	12	16	23	75	29	22.5	15	8	17	15	54	108	47	24
Endogenous	CXCL9	NM_002416.1	595	636	479	681	1823	1997	514	262	927	2086	1722	1284	1539	7459	57	1990	1396	192	2853	1379	1205	895	6311	622	823	10318	2963	1396
Endogenous	CXCR1	NM_000634.2	160	35	29	46	19	79	33	29	36	34	16	39	45	90	19	39	26	41	82	32.5	30	27	34	40	131	43	32	69
Endogenous	CXCR2	NM_001557.2	219	94	66	67	48	150	76	47	73	82	58	77	105	131	17	87	32	151	217	66.5	81	64	62	55	204	43	47	95
Endogenous	CXCR3	NM_001504.1	80	84	22	90	106	313	50	41	89	66	171	69	125	170	168	363	133	49	281	300.5	324	70	216	136	342	281	285	386
Endogenous	CXCR4	NM_003467.2	1196	2727	855	2354	2671	1626	2757	744	5371	402	3652	860	1079	4128	6761	14436	5970	1297	11256	7747.5	17017	2425	17911	8890	13599	8374	12422	14163
Endogenous	CXCR5	NM_001716.3	11	13	9	25	48	65	27	14	12	17	50	11	29	27	214	261	115	45	563	517.5	523	25	267	233	321	91	358	478
Endogenous	CXCR6	NM_006564.1	39	64	33	33	91	64	77	18	107	58	109	44	68	147	18	155	117	17	95	131.5	112	67	190	53	88	280	88	119
Endogenous	CYBB	NM_000397.3	462	684	291	430	800	761	305	128	1205	345	1019	448	545	769	402	1273	908	344	1721	1487.5	1879	662	1669	471	1177	1337	1944	1675
Endogenous	CYFIP2	NM_001037332.2	76	144	37	63	157	138	111	32	153	93	255	70	148	157	347	938	364	260	817	937	1392	81	826	402	671	388	731	1056
Endogenous	CYLD	NM_015247.1	1535	1102	531	630	1159	1202	1027	443	1188	706	1352	769	962	1175	975	1523	1013	885	1969	2061.5	2226	650	1558	1190	1553	1462	2115	2240
Endogenous	DDX43	NM_018665.2	58	37	7	2	17	30	14	12	12	6	18	5	33	7	17	9	21	15	28	52.5	28	8	13	18	12	6	23	31
Endogenous	DDX58	NM_014314.3	202	308	130	124	288	470	159	66	1156	353	510	469	609	313	69	424	303	264	601	363.5	329	110	440	146	323	401	312	561
Endogenous	DEFB1	NM_005218.3	15	23	16	30	9	12	20	49	17	51	17	34	49	90	15	11	16	19	10	9.5	9	11	9	12	10	54	5	8
Endogenous	DMBT1	NM_007329.2	24	42	14	713	571	25	124	19439	1983	1333	70	35	9900	2025	14	11	8	14	5	7.5	10	10	12	14	6	8	5	9
Endogenous	DOCK9	NM_001130048.1	476	863	267	381	737	610	1049	506	623	1120	748	838	978	548	256	811	1225	882	906	829.5	675	496	984	350	821	607	618	658
Endogenous	DPP4	NM_001935.3	35	103	29	44	72	61	49	41	71	56	60	57	64	50	34	80	49	35	87	86	128	44	62	41	51	32	48	74
Endogenous	DUSP4	NM_057158.2	139	310	100	89	216	125	228	59	439	180	295	117	386	483	41	455	157	287	514	365	208	169	566	303	283	375	191	353
Endogenous	DUSP6	NM_001946.2	695	865	320	232	677	349	514	282	1226	1136	739	466	613	810	177	727	1000	1399	1337	779.5	412	352	1402	555	833	703	497	871
Endogenous	EBI3	NM_005755.2	33	25	19	26	24	35	22	21	25	15	29	18	21	42	95	97	64	19	39	63.5	62	36	72	219	112	68	108	307
Endogenous	ECSIT	NM_001142464.2	119	292	89	104	233	190	214	124	269	210	217	311	278	239	112	272	182	223	176	208.5	207	135	266	134	191	176	205	246
Endogenous	EGR1	NM_001964.2	866	1507	737	547	1672	493	650	550	1245	604	1994	1009	771	1410	230	664	445	1046	744	666	384	2085	992	324	577	334	1038	725
Endogenous	EGR2	NM_000399.3	63	164	71	56	243	65	132	48	416	182	253	102	74	125	49	98	109	151	303	269.5	130	232	237	70	102	65	174	109
Endogenous	ELANE	NM_001972.2	14	8	9	6	6	12	13	11	14	9	8	8	10	13	14	11	15	10	8	15	14	9	14	3	13	9	10	12
Endogenous	ELK1	NM_005229.3	149	154	102	123	57	153	160	102	144	126	188	118	153	154	105	106	99	177	240	161	132	51	211	157	175	98	137	241
Endogenous	ENG	NM_001114753.1	1044	1017	479	607	1074	1124	868	473	866	1003	964	715	969	1198	425	906	975	1003	1185	1161.5	765	894	923	498	1300	1089	1255	1131
Endogenous	ENTPD1	NM_001098175.1	180	370	514	157	361	258	464	147	435	257	536	174	461	334	136	642	442	286	813	790	630	210	721	896	446	435	575	301
Endogenous	EOMES	NM_005442.2	18	18	12	23	30	61	29	9	14	15	43	15	29	25	20	49	30	15	59	66.5	90	39	57	15	38	64	52	56
Endogenous	EP300	NM_001429.2	444	965	387	229	772	427	721	238	898	939	914	563	859	624	316	1302	1076	890	1255	1170	1321	371	1406	698	911	711	886	959
Endogenous	EPCAM	NM_002354.1	151	373	42	115	74	44	61	289	122	80	839	601	183	250	14	92	38	2400	8	46	17	26	66	9	82	46	30	44
Endogenous	ETS1	NM_005238.3	911	1726	306	390	1225	915	1611	237	2154	752	1145	748	1378	1300	3412	6436	2383	584	4909	3963.5	6243	608	5550	2133	4346	2157	2945	6040
Endogenous	EWSR1	NM_013986.3	1477	1483	837	553	1379	980	986	531	1153	1159	1635	1382	1211	1173	818	1733	1508	1849	1279	1429	1479	954	1637	1224	1497	1374	1471	2016
Endogenous	F12	NM_000505.3	104	92	28	34	22	84	35	13	32	116	87	194	52	37	8	37	35	108	38	15.5	8	13	72	11	42	54	16	24
Endogenous	F13A1	NM_000129.3	612	4285	442	484	2926	565	5528	560	2796	1037	1504	803	1239	1722	79	930	1284	1045	1301	609.5	1707	711	788	215	556	760	780	609
Endogenous	F2RL1	NM_005242.3	203	144	56	43	133	91	131	47	226	184	101	175	124	168	15	68	140	59	136	127	10	143	83	19	85	111	75	58
Endogenous	FADD	NM_003824.2	994	133	226	105	271	121	126	66	102	650	892	685	142	136	100	246	93	1050	123	139.5	97	55	545	116	141	141	285	159
Endogenous	FAS	NM_000043.3	61	137	49	49	104	63	103	32	93	93	77	57	61	85	19	79	74	89	112	131.5	59	135	79	39	103	119	97	78
Endogenous	FCER1A	NM_002001.2	77	247	36	61	163	92	240	56	248	146	229	43	260	86	27	75	197	126	139	175.5	183	109	89	20	60	56	138	63
Endogenous	FCER1G	NM_004106.1	1241	1084	516	638	737	1389	642	276	1452	686	1259	1081	800	1514	296	1235	860	803	1026	923	1171	496	878	530	1236	1770	1595	1483
Endogenous	FCER2	NM_002002.4	15	7	2	16	29	15	17	1	18	10	44	6	26	30	245	370	183	61	530	730.5	1045	20	299	79	234	120	541	429
Endogenous	FCGR1A	NM_000566.3	11	25	19	10	14	14	19	10	21	13	15	9	30	18	14	18	19	13	20	25	19	11	18	27	33	19	28	41
Endogenous	FCGR2A	NM_021642.3	1509	1435	289	438	1254	741	935	263	1869	1028	1029	1537	1232	1209	87	1005	1035	676	1046	889.5	284	820	800	219	813	1276	921	597
Endogenous	FCGR2B	NM_001002273.1	173	325	104	182	261	185	145	97	326	126	273	299	265	182	189	629	548	117	320	415.5	357	221	431	198	487	367	375	436
Endogenous	FCGR3A	NM_000569.6	259	403	98	92	478	214	284	68	1480	507	1585	412	451	622	31	340	371	354	634	485.5	157	224	867	37	241	805	511	187
Endogenous	FEZ1	NM_005103.4	2375	672	157	147	429	251	523	173	691	325	265	524	946	491	45	257	437	209	305	377.5	150	250	180	68	172	358	285	207
Endogenous	FLT3	NM_004119.1	28	47	29	26	33	47	30	28	34	22	35	10	29	37	113	247	84	16	98	116.5	174	37	109	263	192	82	124	402
Endogenous	FLT3LG	NM_001459.3	170	202	129	139	285	331	159	85	193	183	329	219	237	253	329	472	211	202	448	604.5	906	148	332	598	399	369	538	921
Endogenous	FN1	NM_212482.1	3419	58946	2003	631	30177	788	28979	1122	19309	16484	17175	5975	29304	10589	157	5569	13843	7540	7532	46497.5	492	20349	6712	105	3154	9375	5502	356
Endogenous	FOS	NM_005252.2	2980	16111	7034	2316	9029	2176	5458	2679	15479	6207	12149	7063	4332	9647	1036	6184	2365	4898	5583	5619.5	3322	8797	20132	1721	4594	3416	6304	2676
Endogenous	FOXJ1	NM_001454.3	9	17	10	10	10	10	18	6	2	8	17	7	4	12	3	4	5	56	8	10	4	6	11	5	24	6	5	13
Endogenous	FOXP3	NM_014009.3	110	227	60	57	229	225	130	22	209	80	270	130	93	195	76	356	174	66	307	270	299	116	225	190	211	385	354	349
Endogenous	FPR2	NM_001462.3	69	70	26	28	29	34	31	19	54	22	14	59	28	95	16	69	35	21	72	17	45	17	39	34	66	63	16	84
Endogenous	FUT5	NM_002034.2	4	7	7	2	4	13	7	1	7	7	7	5	7	4	8	9	9	9	8	4	5	3	3	21	5	13	8	8
Endogenous	FUT7	NM_004479.3	32	39	20	63	21	89	17	24	25	25	33	36	55	46	98	128	37	12	124	120.5	157	23	77	136	134	63	94	165
Endogenous	FYN	NM_002037.3	1092	858	460	678	1262	1181	1074	514	776	569	966	484	963	1255	2038	2397	1263	763	1591	1978.5	2204	880	1593	2432	2516	1598	2092	4104
Endogenous	GAGE1	NM_001040663.2	12	2	16	7	10	14	7	6	1	7	10	9	6	13	7	10	8	8	5	10	6	5	10	12	9	4	1	6
Endogenous	GATA3	NM_001002295.1	8	25	15	11	23	29	20	11	16	14	16	8	17	15	25	54	26	10	51	41.5	54	15	37	58	26	23	32	81
Endogenous	GNLY	NM_006433.2	499	390	59	237	463	548	771	585	385	131	215	495	154	1370	144	174	143	41	237	158.5	129	105	202	70	175	853	525	690
Endogenous	GPI	NM_000175.2	829	2351	1005	485	1270	851	1305	483	1088	1909	2525	1934	1965	1544	260	1307	1489	3316	1231	1231.5	1009	546	1529	731	1499	1436	1041	903
Endogenous	GTF3C1	NM_001520.3	892	1130	786	468	1003	753	1124	541	847	839	955	631	644	753	259	522	821	811	637	550.5	491	454	652	459	621	642	618	760
Endogenous	GZMA	NM_006144.2	292	298	79	180	437	748	197	41	200	184	418	408	311	708	79	579	278	76	398	562	715	261	418	94	303	1435	510	318
Endogenous	GZMB	NM_004131.3	146	427	46	271	304	475	62	42	229	113	235	428	222	596	99	863	159	48	962	525	1122	102	532	310	855	841	483	1052
Endogenous	GZMH	NM_033423.3	29	32	18	19	26	35	33	16	20	26	63	36	31	128	16	135	44	6	42	46	39	12	73	22	23	218	47	33
Endogenous	GZMK	NM_002104.2	113	110	31	129	503	372	201	60	82	68	451	65	218	259	152	794	437	51	526	726	985	329	889	90	477	759	674	573
Endogenous	GZMM	NM_005317.2	32	30	18	39	59	97	29	10	14	19	52	16	40	54	203	82	60	21	89	104	176	31	78	115	120	104	173	270
Endogenous	HAMP	NM_021175.2	14	10	5	2	15	11	11	4	12	11	15	8	3	22	12	13	13	10	24	31	17	13	15	4	19	16	27	42
Endogenous	HAVCR2	NM_032782.3	47	150	40	32	128	98	114	17	322	92	192	105	95	151	59	363	185	105	280	247	255	99	390	99	187	245	206	299
Endogenous	HCK	NM_002110.2	602	341	173	270	476	454	170	182	382	215	485	286	358	512	291	483	402	404	519	503	485	360	377	469	595	582	638	1196
Endogenous	HLA-A	NM_002116.5	14135	9430	5809	6166	14125	12113	9586	3596	14511	13360	15877	19142	10020	25965	5947	18046	15780	7564	13563	11177	14469	9662	16249	7443	12664	34249	16186	15687
Endogenous	HLA-B	NM_005514.6	16222	7145	4686	13310	11246	22110	7902	4530	17297	16409	20083	18603	11081	24795	9991	16203	10846	9485	19220	14497	15141	8223	22010	6404	19283	25275	17260	20688
Endogenous	HLA-C	NM_002117.4	14315	3535	4640	6963	5127	13920	1848	3101	7581	5465	7275	11341	7609	12350	2565	8842	5457	3768	10514	7338.5	6029	3487	7184	5911	9123	12656	10964	12424
Endogenous	HLA-DMA	NM_006120.3	1242	863	349	752	1100	1167	831	304	1198	578	1511	1161	841	1891	884	1981	1317	742	1568	1999.5	2352	890	1843	809	1773	2774	3448	2021
Endogenous	HLA-DMB	NM_002118.3	242	366	128	180	412	412	325	83	787	279	647	434	410	620	415	1212	776	329	1463	1613.5	1905	270	1301	443	1008	1026	1410	1144
Endogenous	HLA-DOB	NM_002120.3	86	94	23	110	104	142	123	36	155	57	238	55	113	158	367	893	339	130	763	981.5	1488	124	645	255	731	443	918	1212
Endogenous	HLA-DPA1	NM_033554.2	1219	2385	523	781	2378	1982	2314	356	6131	1224	3736	2404	2622	3398	1860	7124	3059	1681	8561	6848.5	8226	1386	5976	1505	3798	4722	7500	5109
Endogenous	HLA-DPB1	NM_002121.4	950	1945	297	608	2153	1814	1901	229	4203	1427	2857	1950	2105	2642	2074	7373	2699	1394	7884	6526	7928	1828	8538	1079	3413	4300	7624	5609
Endogenous	HLA-DQA1	NM_002122.3	3162	2696	624	2	4	9	8	1	2066	7	3	2075	2	4281	1	4966	4	4	6	3	5607	6	5	1721	3	6007	13350	3427
Endogenous	HLA-DQB1	NM_002123.3	1337	435	130	4	3	6	7	3	359	5	7	607	2	1914	3	690	2	6	5	7.5	823	5	6	371	5	2229	3425	938
Endogenous	HLA-DRA	NM_019111.3	4827	8959	1517	2688	8470	7007	6254	938	13036	4884	10374	10039	6047	12877	5018	23579	10627	5176	17741	18053.5	23372	6480	20527	4653	11467	19057	21393	15674
Endogenous	HLA-DRB3	NM_022555.3	21454	7444	5828	21918	9218	21225	7322	8953	10144	4988	14872	13370	8111	15065	45527	11177	7337	7628	10282	11862.5	9798	8488	9512	7206	18334	17823	27840	39401
Endogenous	HLA-DRB4	NM_021983.4	5	761	6	633	2268	602	641	156	8	7	8	5	5	1221	310	13	977	8	754	4	1104	1451	4	5	1396	1861	4	2
Endogenous	HLA-E	NM_005516.4	8177	3361	2204	3142	3393	6297	2901	1764	4799	4103	5778	5971	4016	7237	3689	7653	5709	3232	7740	6283	9386	1953	7175	4882	7702	8243	8257	11267
Endogenous	HLA-G	NM_002127.4	1209	954	184	183	883	840	484	152	991	1178	937	1121	645	1333	249	1179	775	547	1071	1025	1449	489	1883	244	610	1811	1414	1296
Endogenous	HMGB1	NM_002128.4	1114	2547	536	483	1647	1022	1502	329	1379	1859	2717	2455	1615	1458	770	2828	1559	3492	1801	2053.5	2484	1131	2869	670	1955	1815	2142	1903
Endogenous	HRAS	NM_005343.2	145	181	93	46	153	158	166	39	184	245	168	187	198	146	16	98	105	194	131	105.5	52	82	195	53	83	119	54	106
Endogenous	HSD11B1	NM_181755.1	28	42	10	19	58	29	52	22	25	31	44	30	39	86	16	41	51	74	39	47	24	73	34	16	59	150	77	30
Endogenous	ICAM1	NM_000201.2	1493	416	148	270	1721	545	707	466	1394	702	1007	887	1107	1504	164	582	627	556	1366	939.5	958	1219	777	628	1073	1010	830	1531
Endogenous	ICAM2	NM_000873.3	77	128	41	70	141	92	105	45	74	78	120	48	168	118	153	344	193	80	303	347	752	100	301	224	302	167	341	427
Endogenous	ICAM3	NM_002162.3	439	307	107	236	317	512	249	152	286	161	568	162	416	362	864	1310	575	315	1028	1328	1717	263	946	794	1076	709	1205	1991
Endogenous	ICAM4	NM_001039132.1	179	26	26	41	66	43	21	44	47	34	80	42	53	64	45	20	18	34	48	67	28	166	63	46	65	33	60	122
Endogenous	ICOS	NM_012092.2	69	170	33	49	163	156	85	19	239	55	126	59	94	165	105	481	175	31	574	500.5	557	54	368	315	395	276	485	509
Endogenous	ICOSLG	NM_015259.4	147	171	113	78	177	120	195	56	219	165	229	160	125	177	195	273	173	256	410	277	408	105	320	277	335	201	290	395
Endogenous	IDO1	NM_002164.3	318	1158	88	160	234	486	201	37	218	217	553	1627	290	1367	80	1047	201	119	376	312.5	357	81	662	202	254	2343	522	589
Endogenous	IFI16	NM_005531.1	2991	2166	891	1085	1959	2892	1507	798	2158	1643	2293	2253	1375	2046	1006	1986	1558	2523	2289	1831	1631	1121	1991	974	2140	2498	2672	3667
Endogenous	IFI27	NM_005532.3	9785	3736	6337	4274	7327	14570	1783	3926	12371	23195	12340	21834	8479	12990	175	4722	9440	6462	11028	3001	483	3796	20060	1087	4485	10179	4135	3634
Endogenous	IFI35	NM_005533.3	252	183	73	103	283	452	124	79	407	170	307	428	261	359	48	272	171	185	203	152.5	145	176	209	95	166	451	223	274
Endogenous	IFIH1	NM_022168.2	417	191	119	175	282	526	124	96	739	258	317	674	362	364	94	380	266	203	304	269.5	181	150	315	142	264	549	330	712
Endogenous	IFIT1	NM_001548.3	366	230	190	198	208	1253	110	194	1604	385	414	344	667	402	21	178	283	200	650	130	87	61	470	55	166	433	229	880
Endogenous	IFIT2	NM_001547.4	256	94	83	38	166	248	73	46	534	83	165	102	364	95	27	72	97	81	328	181	61	63	132	55	52	150	175	258
Endogenous	IFITM1	NM_003641.3	1274	2106	435	384	1887	1977	1154	202	3295	1748	2571	4686	2070	2644	482	4874	1754	1494	5036	2677	3265	785	3872	1112	1816	2766	1749	3696
Endogenous	IFITM2	NM_006435.2	1521	2672	405	874	2469	1711	1814	605	2464	1392	1513	2029	2508	1686	649	3152	1448	1177	3401	2352.5	2914	1450	1515	1076	2746	1514	2031	3760
Endogenous	IFNA1	NM_024013.1	9	4	7	8	3	13	8	1	3	6	5	4	5	4	20	7	3	4	10	8.5	12	7	4	18	2	9	10	17
Endogenous	IFNA17	NM_021268.2	5	4	7	7	4	10	4	3	1	3	1	8	5	3	19	10	5	8	20	13	19	1	11	47	15	4	7	23
Endogenous	IFNA2	NM_000605.3	4	4	7	4	8	7	2	5	6	2	3	1	5	8	7	5	4	9	7	11.5	7	1	9	26	10	6	7	14
Endogenous	IFNA7	NM_021057.2	14	17	22	11	12	18	13	4	25	9	11	10	12	13	37	17	13	12	22	29	26	16	17	70	13	9	19	48
Endogenous	IFNA8	NM_002170.3	2	5	4	3	7	8	9	1	1	2	2	5	2	5	8	2	4	1	2	6	7	5	5	19	6	2	3	12
Endogenous	IFNAR1	NM_000629.2	150	160	77	74	126	127	137	40	177	121	238	142	174	116	96	185	127	222	320	266.5	284	93	224	108	205	108	195	307
Endogenous	IFNAR2	NM_000874.3	877	822	315	343	994	776	650	243	733	532	1257	587	645	786	483	1315	943	864	1475	1563.5	1695	567	1078	835	1206	1115	1413	1500
Endogenous	IFNB1	NM_002176.2	11	11	10	8	6	5	5	8	23	7	7	6	6	5	9	8	8	8	11	9.5	17	2	9	24	5	10	11	22
Endogenous	IFNG	NM_000619.2	22	15	16	8	12	25	14	15	29	20	32	22	14	41	22	23	10	17	39	30	26	13	44	25	21	53	36	46
Endogenous	IFNGR1	NM_000416.1	1330	2288	522	530	1305	775	1205	405	1898	1846	1757	1177	957	1437	390	2048	1936	1292	1396	1203.5	1374	831	2413	689	1612	1823	1625	1692
Endogenous	IFNL1	NM_172140.1	33	28	65	36	30	38	41	46	31	28	37	30	39	29	39	18	47	36	30	28.5	37	55	32	47	30	25	34	40
Endogenous	IFNL2	NM_172138.1	15	17	11	11	10	15	10	5	42	10	10	8	13	11	12	13	12	8	18	13.5	12	5	13	18	12	15	9	26
Endogenous	IGF1R	NM_000875.2	2832	1867	1048	1012	1845	1077	2401	1231	1409	1866	1379	1608	1196	1590	1687	980	1356	1065	823	963	692	723	1024	775	1489	1101	1295	1741
Endogenous	IGF2R	NM_000876.1	751	847	281	282	673	433	580	248	756	610	615	486	559	522	133	468	566	595	464	439	389	362	511	285	492	472	456	571
Endogenous	IGLL1	NM_020070.2	7	7	9	7	6	9	9	5	10	7	7	7	4	6	6	3	5	9	4	10.5	6	5	8	10	3	5	9	15
Endogenous	IKBKB	NM_001556.1	221	322	172	178	279	265	247	145	202	135	527	322	185	257	273	363	237	884	230	321	317	131	245	291	434	317	341	528
Endogenous	IKBKE	NM_014002.2	249	356	242	193	356	540	283	127	271	269	630	291	394	327	353	569	403	529	647	920.5	801	175	467	543	576	558	787	915
Endogenous	IKBKG	NM_003639.2	537	360	161	139	273	206	224	144	165	218	554	258	186	352	162	326	444	462	244	265.5	307	166	267	295	364	476	336	394
Endogenous	IL10	NM_000572.2	34	32	22	19	56	47	35	17	79	33	41	41	21	42	25	44	25	20	39	35	56	30	72	54	58	27	44	109
Endogenous	IL10RA	NM_001558.2	406	396	107	278	675	620	331	147	597	284	848	254	534	661	565	1716	880	282	1630	1847.5	2290	459	1537	757	1314	1264	1539	1483
Endogenous	IL11	NM_000641.2	161	94	88	48	214	24	91	110	151	86	56	78	230	227	6	25	46	48	97	80	10	85	46	23	126	24	16	20
Endogenous	IL11RA	NM_147162.1	72	104	57	65	129	92	109	58	75	104	177	100	188	108	190	203	132	104	126	195.5	276	110	129	259	216	133	180	330
Endogenous	IL12A	NM_000882.2	18	16	10	4	13	19	11	9	21	9	15	11	17	10	5	25	13	78	19	21	20	12	32	14	30	21	19	19
Endogenous	IL12B	NM_002187.2	3	8	4	5	2	9	12	3	9	3	12	5	9	17	9	17	6	3	12	14	27	5	22	20	17	17	18	25
Endogenous	IL12RB1	NM_005535.1	67	67	70	82	65	145	51	34	82	49	114	75	92	164	145	223	97	44	155	235.5	248	49	175	278	195	201	223	247
Endogenous	IL12RB2	NM_001559.2	103	53	21	40	124	125	54	21	61	37	62	72	107	94	13	61	150	30	169	73	54	51	55	33	42	103	131	80
Endogenous	IL13	NM_002188.2	20	14	11	16	26	16	6	16	15	16	17	11	7	19	18	15	22	22	31	18	17	14	37	31	17	12	10	29
Endogenous	IL13RA1	NM_001560.2	3063	2072	579	625	1495	996	1761	565	1398	1594	1254	1241	1395	1340	297	1453	2077	1069	1364	975.5	631	986	1261	419	1268	1521	1160	968
Endogenous	IL13RA2	NM_000640.2	10	257	6	9	8	8	8	4	7	10	22	6	12	9	5	5	7	12	2	16.5	5	6	8	7	11	5	4	12
Endogenous	IL15	NM_172174.1	65	164	97	55	118	149	87	36	145	78	246	193	83	100	40	218	124	146	214	168	164	93	210	186	153	143	177	237
Endogenous	IL15RA	NM_002189.2	156	268	96	105	322	217	241	91	452	251	495	380	336	378	48	335	263	270	267	279.5	209	158	328	104	254	509	298	286
Endogenous	IL16	NM_004513.4	202	592	161	276	710	515	629	112	450	300	678	144	508	347	1288	2397	992	207	1947	2555	3314	652	1850	1156	1805	809	2036	2641
Endogenous	IL17A	NM_002190.2	4	1	6	38	3	19	10	1	1	4	6	4	2	27	6	7	7	32	4	7.5	1	6	1	4	3	4	1	5
Endogenous	IL17B	NM_014443.2	3	12	5	5	9	7	6	10	9	12	6	4	10	5	6	6	5	8	15	9	9	4	11	8	7	10	6	11
Endogenous	IL17F	NM_052872.3	6	6	5	6	6	9	3	5	6	4	3	4	7	4	10	9	5	1	12	14.5	12	3	15	17	8	8	9	23
Endogenous	IL17RA	NM_014339.6	219	321	119	75	267	143	168	73	194	223	198	200	191	232	151	337	289	173	247	279	307	172	263	234	297	251	332	423
Endogenous	IL17RB	NM_018725.3	7	10	3	12	14	5	14	10	13	15	22	19	15	17	3	13	4	16	9	10.5	15	14	12	8	18	2	11	16
Endogenous	IL18	NM_001562.2	538	657	171	231	274	347	409	180	515	437	247	413	300	240	166	344	677	198	349	366	274	154	511	76	298	405	581	549
Endogenous	IL18R1	NM_003855.2	80	250	97	115	231	144	274	64	186	119	189	107	157	199	235	641	191	129	361	307.5	365	265	477	590	670	277	210	802
Endogenous	IL18RAP	NM_003853.2	161	70	52	115	56	165	74	99	68	23	50	68	87	264	167	188	47	47	128	86.5	92	116	110	149	356	159	90	475
Endogenous	IL19	NM_013371.3	8	14	28	15	32	38	34	15	7	13	6	9	25	56	3	9	6	4	9	9	5	6	6	2	10	9	5	7
Endogenous	IL1A	NM_000575.3	769	141	33	91	356	127	150	34	273	162	43	281	400	116	6	66	94	18	161	176.5	7	47	57	19	90	126	51	33
Endogenous	IL1B	NM_000576.2	2084	290	101	273	557	238	72	418	423	456	192	624	1040	538	42	89	113	110	675	281.5	334	296	262	437	569	219	150	1494
Endogenous	IL1R1	NM_000877.2	340	1688	520	256	627	376	1308	392	879	623	530	337	655	919	87	572	653	630	724	675	345	649	637	391	704	784	431	354
Endogenous	IL1R2	NM_173343.1	399	355	221	210	175	196	278	319	118	296	94	506	166	471	126	285	245	59	160	63.5	89	101	212	204	654	320	115	418
Endogenous	IL1RAP	NM_002182.2	1150	660	290	232	732	585	469	245	828	842	648	1274	756	977	86	392	556	681	505	455.5	143	318	703	171	568	894	404	410
Endogenous	IL1RAPL2	NM_017416.1	12	18	3	14	13	19	22	6	22	19	11	8	18	16	17	18	10	9	28	27.5	28	17	30	25	13	14	15	24
Endogenous	IL1RL1	NM_016232.4	86	95	28	41	95	37	170	39	80	60	71	42	90	103	30	60	70	36	88	42	41	67	129	55	69	62	25	40
Endogenous	IL1RL2	NM_003854.2	69	69	37	57	68	50	64	19	39	41	43	86	56	71	16	31	29	37	46	27	10	38	30	14	38	32	20	23
Endogenous	IL1RN	NM_000577.3	1361	2042	2340	1229	1604	2051	1598	878	626	1145	944	2060	1018	951	20	449	679	257	570	96.5	101	181	129	116	351	639	150	195
Endogenous	IL2	NM_000586.2	6	9	8	2	9	6	6	7	5	4	7	5	2	5	9	10	8	5	12	19.5	16	4	24	17	8	3	10	14
Endogenous	IL21	NM_021803.2	11	5	10	6	5	15	7	2	10	8	15	4	14	10	18	36	10	13	20	68	38	8	27	31	17	31	54	40
Endogenous	IL21R	NM_021798.2	95	81	40	88	117	162	72	27	128	38	139	58	96	173	122	316	120	39	412	472	390	42	285	331	300	227	352	469
Endogenous	IL22	NM_020525.4	4	16	11	12	7	9	10	4	7	5	21	8	1	3	12	3	8	5	8	10.5	20	4	7	14	8	7	9	14
Endogenous	IL22RA1	NM_021258.2	35	90	54	35	56	61	51	20	100	83	43	167	85	24	12	32	102	62	52	23	5	18	53	18	36	37	17	18
Endogenous	IL22RA2	NM_181310.1	12	24	3	8	21	17	37	5	26	15	23	23	24	19	12	49	30	10	52	74	40	13	44	7	18	28	29	14
Endogenous	IL23A	NM_016584.2	27	41	33	65	34	80	31	13	33	21	49	66	68	40	33	56	27	106	38	53	78	9	22	45	65	36	29	56
Endogenous	IL23R	NM_144701.2	9	16	3	9	22	7	11	8	11	4	18	7	9	19	8	17	11	7	12	16.5	38	5	11	16	17	9	12	27
Endogenous	IL24	NM_181339.1	636	13	54	43	197	77	77	25	51	233	10	207	513	199	15	18	37	9	29	71	9	22	50	15	11	35	7	15
Endogenous	IL25	NM_022789.2	5	16	8	8	14	7	9	4	7	9	8	6	11	9	17	8	14	8	12	8.5	15	8	12	9	5	6	6	9
Endogenous	IL26	NM_018402.1	7	10	10	9	11	17	7	4	12	6	9	16	14	15	8	9	9	11	15	14	10	9	14	13	6	19	9	23
Endogenous	IL27	NM_145659.3	7	9	5	1	5	10	8	3	8	10	6	10	4	5	4	5	7	2	6	5.5	10	6	5	18	13	5	14	26
Endogenous	IL2RA	NM_000417.1	118	404	74	88	352	213	333	69	495	147	299	170	143	440	193	975	701	78	862	678	794	313	1142	626	787	821	614	1294
Endogenous	IL2RB	NM_000878.2	252	267	203	224	397	628	183	68	373	218	542	246	389	531	182	560	332	138	872	1126	1002	174	610	747	574	646	830	1005
Endogenous	IL2RG	NM_000206.1	223	377	73	202	318	456	192	55	327	146	499	234	331	420	542	1950	593	235	1182	1481	2402	191	1177	543	1053	845	1350	1728
Endogenous	IL3	NM_000588.3	7	5	5	6	5	9	5	3	5	8	3	4	6	2	4	3	5	6	7	3.5	8	5	2	18	2	1	2	13
Endogenous	IL32	NM_004221.4	3246	4192	761	1133	4693	2159	3717	1465	2293	1685	3316	4022	2110	3800	462	2611	1196	1153	1232	1893.5	2234	1199	1168	800	958	3133	1949	2220
Endogenous	IL34	NM_152456.1	42	92	52	51	81	77	53	59	38	44	178	36	76	59	40	56	57	60	64	72	102	60	53	36	44	54	61	55
Endogenous	IL3RA	NM_002183.2	68	115	23	33	107	86	66	21	56	69	70	50	83	71	48	108	124	50	197	151	366	43	110	55	165	106	134	139
Endogenous	IL4	NM_000589.2	9	7	7	6	6	15	8	10	8	8	10	10	10	13	24	10	14	8	11	17.5	15	11	9	15	15	10	20	12
Endogenous	IL4R	NM_000418.2	1551	1134	475	483	935	1070	868	437	1116	1007	1009	965	830	1094	1201	1384	2005	814	1568	1951	1738	570	1438	869	2002	1371	1667	2348
Endogenous	IL5	NM_000879.2	9	4	4	2	8	5	4	3	8	3	4	7	8	8	4	7	6	4	12	8.5	11	6	14	15	11	9	6	14
Endogenous	IL5RA	NM_000564.3	27	21	7	5	15	11	11	5	15	17	18	13	24	14	13	15	9	12	22	17.5	12	7	27	13	18	26	9	9
Endogenous	IL6	NM_000600.1	306	62	7	116	822	49	164	289	142	128	242	58	359	1121	59	34	35	236	352	233	199	1065	357	66	406	99	233	249
Endogenous	IL6R	NM_000565.2	307	306	89	152	321	177	244	84	268	293	214	233	256	263	147	622	343	149	399	492.5	705	227	509	382	466	287	449	647
Endogenous	IL6ST	NM_002184.2	794	3201	614	614	2203	810	2372	822	2807	2098	2526	1368	3012	2112	1738	6538	3059	2930	3223	3676	5232	2010	4986	3211	4016	2467	2250	5344
Endogenous	IL7	NM_000880.2	13	24	10	7	21	15	8	6	23	20	45	25	17	19	14	41	23	22	41	58.5	58	10	35	31	34	23	57	60
Endogenous	IL7R	NM_002185.2	399	1201	288	348	1147	496	1382	195	1441	769	741	1091	1063	1432	2174	6991	2426	207	3464	3049	5271	937	4560	4085	4584	2724	1802	6925
Endogenous	IL8	NM_000584.2	12257	2792	234	1577	6015	1538	531	1623	932	2618	1155	3978	3770	3279	60	223	1307	787	1290	304.5	392	1394	285	39	3482	3396	727	289
Endogenous	IL9	NM_000590.1	5	2	2	2	2	3	3	1	7	6	1	3	2	2	4	3	6	1	4	4	3	5	5	1	4	5	1	8
Endogenous	ILF3	NM_001137673.1	1706	1804	662	639	1829	1310	1517	598	1264	1403	2069	1564	1302	1797	883	2186	1489	2487	1759	1821.5	2022	1089	1956	1302	2329	1936	2177	2517
Endogenous	INPP5D	NM_005541.3	84	260	79	141	286	206	224	134	398	156	340	107	323	319	465	1786	769	193	1443	1428.5	1914	216	1660	758	1226	655	1114	1583
Endogenous	IRAK1	NM_001569.3	801	995	357	212	527	413	540	277	510	487	1703	706	526	467	149	658	1072	2410	502	514	453	254	590	377	736	662	452	568
Endogenous	IRAK2	NM_001570.3	269	117	70	88	168	118	121	55	140	106	127	231	250	149	40	165	97	131	146	140	138	91	138	51	174	100	105	181
Endogenous	IRAK4	NM_016123.1	253	319	131	163	245	312	267	93	321	243	373	226	327	255	301	616	339	282	773	635.5	775	173	559	454	590	368	588	812
Endogenous	IRF1	NM_002198.1	563	322	138	296	568	822	295	138	663	433	776	912	528	842	186	496	298	477	733	698.5	635	284	493	407	583	886	748	991
Endogenous	IRF2	NM_002199.3	157	420	102	79	273	223	318	59	496	391	446	349	387	247	132	580	355	396	829	706.5	781	123	770	160	373	346	602	539
Endogenous	IRF3	NM_001571.5	306	228	214	223	351	304	160	159	220	190	405	250	278	314	314	378	234	305	311	367.5	402	254	299	432	443	294	433	596
Endogenous	IRF4	NM_002460.1	992	284	128	818	452	876	218	293	211	112	721	230	442	633	1326	1460	812	147	906	1440	1439	491	863	1125	1992	1231	1988	1854
Endogenous	IRF5	NM_002200.3	171	147	91	47	59	158	75	41	108	73	164	88	69	78	63	171	85	144	140	147	173	57	119	157	158	104	196	208
Endogenous	IRF7	NM_001572.3	533	613	291	403	742	924	465	149	834	506	580	873	706	777	217	933	287	326	1233	849.5	812	280	723	725	938	723	838	1234
Endogenous	IRF8	NM_002163.2	158	216	68	206	262	522	131	76	294	69	276	115	181	279	761	1183	582	235	1170	1180	1929	187	1038	570	1130	678	1444	1967
Endogenous	IRGM	NM_001145805.1	2	4	12	10	9	10	15	1	5	2	6	10	7	27	16	14	13	6	20	22	21	9	9	22	13	13	20	33
Endogenous	ISG15	NM_005101.3	2336	980	725	851	926	4933	453	365	3826	1254	1014	2074	2624	2562	70	731	652	569	1741	632	191	269	1293	351	834	2350	992	1768
Endogenous	ISG20	NM_002201.4	531	290	194	381	289	847	219	192	602	247	523	391	325	722	1045	1277	651	219	815	600	713	277	1141	904	1599	893	753	2001
Endogenous	ITCH	NM_001257138.1	863	1185	208	200	1084	420	1023	165	1222	1284	1013	693	1178	732	233	1105	954	1030	1236	1258	1157	685	1618	302	854	865	930	905
Endogenous	ITGA1	NM_181501.1	358	870	147	148	1024	286	747	146	956	984	858	459	614	752	93	557	860	1006	619	927	431	495	656	183	562	653	365	422
Endogenous	ITGA2	NM_002203.2	421	994	168	52	667	206	468	79	557	1151	938	674	1136	511	33	457	478	1993	719	535	37	285	959	38	129	316	152	195
Endogenous	ITGA2B	NM_000419.3	11	11	12	10	13	12	6	2	4	13	30	38	5	7	8	9	13	26	7	8.5	3	6	16	17	12	8	14	6
Endogenous	ITGA4	NM_000885.4	135	292	82	133	254	268	217	73	229	137	327	229	214	292	255	728	426	139	659	783.5	872	119	449	420	628	466	709	895
Endogenous	ITGA5	NM_002205.2	664	2452	469	262	1766	444	1673	272	2124	2512	1462	2088	1535	1075	231	1221	2200	1312	1079	1355	547	955	1438	385	1485	863	716	828
Endogenous	ITGA6	NM_000210.1	8251	4824	1113	607	2312	1948	2246	552	2711	3517	850	4542	3763	2517	345	1909	1582	738	3306	1868	483	1395	1896	376	1123	2031	1144	977
Endogenous	ITGAE	NM_002208.4	61	325	39	41	155	122	181	32	178	225	207	163	190	145	65	350	160	227	296	288.5	287	110	491	51	232	231	166	204
Endogenous	ITGAL	NM_002209.2	368	269	124	412	371	1137	216	169	314	195	597	236	384	643	1064	1346	715	154	1454	1676	2472	202	1004	992	1153	1270	2199	2307
Endogenous	ITGAM	NM_000632.3	103	181	64	86	170	96	131	49	160	73	221	155	136	103	78	294	186	154	172	228.5	222	103	148	80	167	193	249	174
Endogenous	ITGAX	NM_000887.3	830	529	198	280	613	455	512	211	693	223	699	411	291	1107	239	1347	831	337	722	909.5	701	445	798	445	1061	1278	1601	948
Endogenous	ITGB1	NM_033666.2	7864	13119	2796	1617	7765	3156	8622	1695	8887	8326	6132	4297	7547	6320	527	3464	6001	5101	5886	6099	2790	3539	5397	936	4161	4822	4185	2625
Endogenous	ITGB2	NM_000211.2	606	683	399	393	774	819	486	140	747	415	907	738	636	916	768	2352	847	354	1163	1773	1886	706	1179	953	1274	1557	2423	2067
Endogenous	ITGB3	NM_000212.2	117	123	97	60	133	56	101	56	135	126	155	70	204	187	8	70	77	115	95	116.5	53	116	60	38	114	55	75	48
Endogenous	ITGB4	NM_001005731.1	8208	8092	2709	1644	3420	2719	2235	1341	7837	4986	4146	9953	5684	4781	167	2612	3524	5654	2681	3959.5	224	2548	3268	308	4852	3408	1638	2366
Endogenous	ITK	NM_005546.3	82	262	96	132	240	227	240	79	315	80	255	136	184	412	998	2398	793	78	1425	1231.5	1949	238	1702	2791	2096	973	952	2666
Endogenous	JAK1	NM_002227.1	1169	1787	495	527	1780	877	1384	457	1548	1279	1507	1167	1338	1527	908	2365	1542	1252	1867	2130	2260	1140	1863	1296	2127	1718	2037	2785
Endogenous	JAK2	NM_004972.2	760	582	357	511	715	858	548	260	663	620	752	733	756	787	563	1139	569	510	915	1011.5	1002	414	887	811	912	1161	1271	1623
Endogenous	JAK3	NM_000215.2	317	317	100	243	673	523	306	112	261	195	483	241	254	624	736	1610	642	277	1148	1638.5	1900	457	1048	1401	1468	1171	1715	2658
Endogenous	JAM3	NM_032801.3	204	642	147	153	550	212	722	189	426	329	481	159	373	299	107	301	279	291	319	353	241	358	335	139	302	207	287	301
Endogenous	KIR3DL1	NM_013289.2	5	15	12	7	6	13	13	5	11	11	12	11	9	19	12	14	9	9	13	11.5	7	8	8	4	13	16	17	9
Endogenous	KIR3DL2	NM_006737.2	17	17	4	10	14	8	20	8	15	11	7	10	6	13	16	13	4	5	13	16.5	27	6	15	10	12	15	27	24
Endogenous	KIR3DL3	NM_153443.3	12	11	9	4	10	12	6	14	8	11	5	7	11	5	10	10	3	10	17	8.5	15	3	12	15	9	4	9	13
Endogenous	KIR_Activating_Subgroup_1	NM_001083539.1	1	1	4	1	1	1	1	1	1	7	1	1	5	1	1	1	3	1	1	1	1	2	9	1	1	1	1	1
Endogenous	KIR_Activating_Subgroup_2	NM_014512.1	8	7	5	2	12	5	10	7	11	6	2	5	3	5	6	8	11	2	4	14.5	9	5	6	15	8	11	15	14
Endogenous	KIR_Inhibiting_Subgroup_1	NM_014218.2	25	22	11	10	15	28	21	6	18	13	16	26	9	22	13	23	11	11	21	18	23	13	19	4	26	26	18	38
Endogenous	KIR_Inhibiting_Subgroup_2	NM_014511.3	10	10	3	4	5	17	15	5	9	7	8	20	8	10	11	14	6	4	11	10	10	6	15	8	9	15	20	22
Endogenous	KIT	NM_000222.2	72	141	27	76	104	119	149	45	76	57	177	28	134	57	41	62	49	55	97	42	70	55	94	21	69	32	46	114
Endogenous	KLRB1	NM_002258.2	51	102	36	113	142	173	133	23	135	29	107	48	98	170	161	495	266	39	632	477	988	87	390	446	453	232	660	626
Endogenous	KLRC1	NM_002259.3	39	74	45	35	69	100	55	24	61	51	60	76	56	48	34	56	73	16	82	75.5	77	30	60	34	47	69	120	159
Endogenous	KLRC2	NM_002260.3	30	54	67	26	67	67	53	20	141	68	53	73	113	101	25	101	95	14	151	106	114	24	111	56	74	201	130	148
Endogenous	KLRD1	NM_002262.3	8	38	6	8	28	37	17	18	34	18	40	26	24	26	10	83	29	16	53	31.5	61	13	45	21	36	63	33	95
Endogenous	KLRF1	NM_016523.1	17	30	11	21	33	34	19	8	20	17	18	14	17	16	29	47	73	14	64	69	108	10	49	28	51	41	78	145
Endogenous	KLRG1	NM_005810.3	25	17	13	27	58	86	74	23	37	28	81	20	49	55	25	85	61	18	96	198.5	141	34	106	61	61	176	144	210
Endogenous	KLRK1	NM_007360.3	25	48	14	34	126	141	87	22	144	59	148	64	65	176	195	352	200	24	356	224.5	548	80	301	65	236	514	211	559
Endogenous	LAG3	NM_002286.5	128	57	26	56	94	424	46	26	274	59	300	194	166	267	29	414	100	126	242	307	164	39	219	85	155	362	190	364
Endogenous	LAIR2	NM_002288.3	234	124	116	158	155	259	118	85	272	96	271	130	123	264	387	345	185	132	433	304.5	438	121	201	272	423	351	571	976
Endogenous	LAMP1	NM_005561.3	3766	5085	2119	1734	4936	3532	4914	2624	5908	5845	4812	3406	4911	3881	943	3255	5461	4456	6055	3759.5	3082	2752	5772	1304	2870	4002	3419	3490
Endogenous	LAMP2	NM_001122606.1	3366	1562	557	843	1057	1055	965	831	1164	1703	1130	1286	1426	1364	251	747	1075	973	951	828	553	562	1104	342	1015	1195	1078	782
Endogenous	LAMP3	NM_014398.3	166	247	62	96	145	436	106	39	472	261	380	660	318	547	100	800	176	286	825	519	599	79	671	378	344	604	414	892
Endogenous	LBP	NM_004139.2	85	137	16	26	66	47	29	40	13	58	21	33	54	55	12	44	21	72	85	108	18	30	68	31	131	39	47	37
Endogenous	LCK	NM_005356.2	72	192	48	76	135	199	84	27	170	82	227	78	184	200	485	890	309	75	959	1131	1614	81	741	761	743	447	769	1432
Endogenous	LCN2	NM_005564.3	2059	1148	2215	1874	659	1304	1144	286	1976	1663	448	6475	1280	1848	23	1784	1383	152	185	67	86	165	208	72	225	884	482	136
Endogenous	LCP1	NM_002298.4	307	1134	391	264	860	499	594	165	1524	474	1258	541	1046	1116	1011	4611	2102	550	4667	4414	7076	467	4348	2452	2319	2311	3656	3215
Endogenous	LGALS3	NM_001177388.1	1004	4237	858	515	1770	922	1748	380	2048	2760	1972	3229	1545	1687	111	1414	1205	2140	1035	733.5	480	996	1889	129	575	1270	899	486
Endogenous	LIF	NM_002309.3	238	141	53	95	873	40	119	185	243	100	209	73	229	673	30	47	123	293	547	477	69	595	245	109	336	86	265	122
Endogenous	LILRA1	NM_006863.1	14	9	8	13	12	20	14	11	23	15	19	12	11	23	23	24	21	22	27	31.5	34	12	18	30	29	28	26	62
Endogenous	LILRA4	NM_012276.3	10	26	13	19	30	46	7	13	18	14	21	11	27	30	20	80	29	21	198	112	190	14	57	61	110	56	93	95
Endogenous	LILRA5	NM_181879.2	243	55	39	50	78	186	53	50	58	25	55	98	73	169	23	53	35	80	117	65.5	79	41	40	136	100	83	109	289
Endogenous	LILRB1	NM_001081637.1	33	60	16	18	55	30	39	14	96	28	80	32	54	97	31	253	113	46	203	246	326	42	203	58	131	206	237	216
Endogenous	LILRB2	NM_005874.1	179	86	56	56	76	147	62	43	107	41	64	105	71	118	34	88	59	71	99	78.5	95	46	61	92	100	82	138	196
Endogenous	LILRB3	NM_006864.2	237	68	57	110	124	126	49	84	48	47	101	70	72	177	54	46	44	112	91	63.5	33	123	45	55	171	118	120	134
Endogenous	LRP1	NM_002332.2	948	3965	640	561	2173	929	2823	594	1813	1968	2151	1291	1922	1650	74	919	1166	1976	1151	1164	287	1276	712	116	763	1291	1310	387
Endogenous	LRRN3	NM_001099660.1	24	51	17	16	20	30	29	22	29	30	33	20	25	26	61	89	37	23	89	39.5	414	9	27	76	36	33	30	122
Endogenous	LTA	NM_000595.2	22	52	13	19	51	55	19	8	45	27	86	11	42	25	87	183	38	26	273	298	289	24	162	100	139	78	252	287
Endogenous	LTB	NM_002341.1	397	340	127	714	800	1011	242	191	205	172	535	174	430	462	5220	1660	773	280	2227	2900.5	4062	487	1363	2217	1892	1041	3469	4027
Endogenous	LTBR	NM_002342.1	1384	1479	1267	555	1141	954	1686	792	1279	1346	2287	1343	931	1037	149	600	1347	3342	689	603	260	724	815	384	821	884	642	854
Endogenous	LTF	NM_002343.2	60	68	41	3146	506	170	114	810	198	706	3343	111	2836	3514	134	136	52	108	102	122	149	18	50	96	97	33	93	303
Endogenous	LTK	NM_001135685.1	16	18	20	29	34	42	29	34	18	16	18	16	25	33	29	22	18	21	29	30	53	15	12	55	29	20	31	42
Endogenous	LY86	NM_004271.3	39	43	10	13	55	44	45	11	104	31	55	38	35	49	151	418	144	50	294	340	413	65	335	51	121	101	391	382
Endogenous	LY9	NM_001033667.1	82	56	29	74	105	126	77	41	79	28	144	31	97	141	379	736	317	39	657	754	962	73	461	303	568	395	810	859
Endogenous	LY96	NM_015364.2	207	213	47	102	229	235	280	65	338	188	267	119	195	192	101	420	245	104	413	388	407	166	410	104	266	262	362	408
Endogenous	LYN	NM_002350.1	210	163	46	59	73	164	81	23	256	76	207	159	191	123	99	319	155	243	370	355	386	76	275	57	256	151	265	294
Endogenous	MAF	NM_005360.4	629	1152	630	629	995	892	875	764	946	1583	1403	884	984	763	371	929	2801	544	957	964	1135	520	813	688	1153	930	943	1198
Endogenous	MAGEA1	NM_004988.4	5	9	7	8	59	10	6	3	2	7	86	8	5	6	2	4	4	255	3	7	3	33	5	12	8	7	5	15
Endogenous	MAGEA12	NM_001166386.1	41	9	4	2	19	11	8	4	5	6	5	6	2	3	4	13	10	2	11	9.5	4	4	8	10	9	10	7	14
Endogenous	MAGEA3	NM_005362.3	4526	7	7	150	586	29	96	1213	12	8	14	2376	40	8	17	408	1349	15	6	96.5	7	367	7	13	136	5	350	15
Endogenous	MAGEA4	NM_001011548.1	26	11	21	2	41	28	8	2	6	6	8	6	4	3	9	10	7	46	55	11	14	34	12	9	7	10	18	17
Endogenous	MAGEB2	NM_002364.4	3	10	6	1	32	16	6	1	1	1	11	9	2	5	6	16	6	7	14	18	15	26	11	20	10	10	16	12
Endogenous	MAGEC1	NM_005462.4	6	7	3	3	6	8	5	3	6	5	5	2	7	8	14	10	6	32	7	6	6	3	12	13	3	4	4	16
Endogenous	MAGEC2	NM_016249.3	13	6	6	10	14	13	12	9	7	4	4	9	7	6	4	8	5	11	9	12	5	15	4	13	5	4	7	16
Endogenous	MAP2K1	NM_002755.2	792	1319	405	295	798	499	1088	256	949	794	694	589	810	814	277	884	787	653	799	876.5	774	399	1010	422	932	648	768	823
Endogenous	MAP2K2	NM_030662.2	1489	1463	959	797	1412	1357	1261	857	1165	1300	1797	1678	1358	1179	563	1256	1257	1861	1204	1155	1035	892	1384	765	1259	1085	1391	1561
Endogenous	MAP2K4	NM_003010.2	221	378	161	62	195	145	255	82	307	412	231	195	314	214	80	247	274	256	433	315	321	88	496	167	214	212	210	223
Endogenous	MAP3K1	NM_005921.1	86	314	114	82	258	141	193	71	312	572	479	238	316	205	201	822	504	536	846	794.5	1191	151	889	306	482	438	577	572
Endogenous	MAP3K5	NM_005923.3	843	1342	363	378	906	851	723	304	740	852	988	493	568	862	557	972	947	919	1232	1010.5	1019	568	1567	542	922	1188	1232	1257
Endogenous	MAP3K7	NM_145333.1	338	784	171	175	672	246	606	146	817	607	652	358	538	394	225	732	569	637	848	811.5	817	346	883	305	543	471	541	794
Endogenous	MAP4K2	NM_004579.2	164	211	86	103	344	191	177	92	206	329	411	216	261	165	305	574	344	753	390	539	792	199	650	329	498	251	567	784
Endogenous	MAPK1	NM_138957.2	346	1162	164	121	642	255	574	135	603	697	523	450	562	432	193	763	787	624	648	698.5	658	310	840	231	503	539	534	651
Endogenous	MAPK11	NM_002751.5	110	112	67	69	104	115	74	47	59	85	99	79	87	75	42	69	49	111	94	78.5	98	59	95	95	91	76	110	131
Endogenous	MAPK14	NM_001315.1	1267	1051	649	599	973	988	1124	543	970	1046	1223	1069	1005	844	712	1173	1214	1184	1042	1080	1149	661	1019	723	1229	1005	1272	1691
Endogenous	MAPK3	NM_001040056.1	736	725	382	342	568	573	669	329	587	716	880	661	721	590	223	635	732	1165	638	639.5	530	289	538	304	615	607	559	785
Endogenous	MAPK8	NM_002750.2	323	410	142	102	396	162	328	99	449	371	423	301	373	304	89	296	247	455	315	287	192	235	354	138	250	257	260	290
Endogenous	MAPKAPK2	NM_004759.3	1156	1419	549	516	1354	735	1062	396	1024	1024	1701	706	1320	1257	211	919	887	1379	1145	1224.5	879	641	1024	574	1020	899	1025	846
Endogenous	MARCO	NM_006770.3	88	215	90	94	221	18	84	69	190	69	142	154	112	92	472	565	585	131	198	216	1997	227	181	202	434	205	181	1670
Endogenous	MASP1	NM_139125.3	41	21	64	13	27	41	21	12	13	21	12	21	22	9	16	28	10	17	9	12.5	21	8	10	14	7	12	7	21
Endogenous	MASP2	NM_139208.1	9	10	10	4	5	11	9	11	11	11	6	7	3	7	18	14	7	13	5	9	14	3	9	12	9	3	7	14
Endogenous	MAVS	NM_020746.3	738	925	574	242	582	443	531	236	568	618	622	499	1059	455	263	915	713	887	782	948	879	389	807	888	863	450	624	1012
Endogenous	MBL2	NM_000242.2	2	8	8	3	16	6	8	2	16	10	6	4	5	7	5	5	2	4	10	6.5	4	5	9	4	6	6	4	8
Endogenous	MCAM	NM_006500.2	448	328	127	213	338	350	391	138	231	325	434	225	489	406	65	178	317	570	282	340.5	140	255	275	120	362	232	268	200
Endogenous	MEF2C	NM_002397.3	523	2117	222	367	1411	633	1949	382	1726	724	1055	447	1536	880	249	1008	481	317	1767	1492.5	2297	217	1160	321	718	473	1063	603
Endogenous	MEFV	NM_000243.2	143	26	33	37	47	75	27	45	45	26	27	47	49	71	21	43	48	47	58	30.5	36	32	22	47	80	42	55	141
Endogenous	MERTK	NM_006343.2	134	240	76	43	182	80	259	97	615	164	280	140	152	214	99	834	488	182	241	320.5	175	178	654	285	388	431	324	770
Endogenous	MFGE8	NM_001114614.1	1565	2783	724	742	2394	689	2180	784	2116	1744	1604	902	942	1108	326	854	1394	1111	634	776.5	672	1431	956	363	1076	958	1345	1214
Endogenous	MICA	NM_000247.1	178	221	71	44	186	121	115	45	137	141	219	193	112	125	62	231	140	189	125	104.5	176	93	126	111	130	198	176	191
Endogenous	MICB	NM_005931.3	132	128	62	52	177	142	111	27	336	123	240	254	199	191	87	374	172	70	424	381	354	92	309	147	228	324	266	277
Endogenous	MIF	NM_002415.1	3664	8276	2434	1431	3620	2756	2889	1225	2964	5006	6812	8414	3022	3028	645	3735	4374	9172	3024	3069.5	1927	1311	3895	1479	3753	3055	2734	2156
Endogenous	MME	NM_000902.2	235	362	184	119	285	130	295	142	237	234	249	143	224	291	50	73	76	247	133	70	76	167	150	35	86	103	99	56
Endogenous	MNX1	NM_005515.3	19	3	3	3	12	4	5	1	3	5	19	8	10	3	6	5	5	29	11	13	4	3	3	9	3	8	14	4
Endogenous	MPPED1	NM_001044370.1	7	14	6	18	8	11	14	35	7	8	8	4	19	12	35	6	5	14	11	6	13	3	10	14	9	11	9	11
Endogenous	MR1	NM_001531.2	21	110	16	10	41	30	42	9	67	75	94	54	38	28	50	166	67	122	202	106	139	31	198	42	65	55	48	72
Endogenous	MRC1	NM_002438.2	99	676	157	81	277	158	278	88	380	204	134	361	188	223	54	572	494	109	250	248.5	406	349	343	104	236	277	178	277
Endogenous	MS4A1	NM_152866.2	104	55	48	183	316	341	143	78	27	14	351	9	182	213	2792	3003	1756	392	3275	4036.5	5103	297	3283	1686	3445	1519	4884	4123
Endogenous	MS4A2	NM_000139.3	46	59	44	51	85	77	85	27	78	39	101	17	137	36	15	35	39	28	38	58	32	42	36	19	24	36	42	14
Endogenous	MSR1	NM_002445.3	180	457	149	76	371	119	468	70	813	273	557	307	218	383	27	286	222	246	206	261	34	297	247	40	124	484	506	102
Endogenous	MST1R	NM_002447.1	81	285	74	34	72	62	123	39	130	121	287	212	133	103	12	95	185	292	93	68	39	18	76	39	108	124	42	87
Endogenous	MUC1	NM_001018017.1	79	268	293	54	354	213	115	74	111	300	541	461	263	291	7	118	121	1965	102	46.5	24	74	100	31	33	185	41	25
Endogenous	MX1	NM_002462.2	2201	1428	1558	1510	2388	7610	1290	1045	7067	2131	3768	4327	3492	3793	460	3158	2433	1620	4074	1892	1303	749	3346	1381	2782	5055	3041	4655
Endogenous	MYD88	NM_002468.3	494	648	292	293	709	539	494	155	1134	589	649	655	770	615	187	812	440	646	1224	858.5	904	494	905	493	686	582	657	947
Endogenous	NCAM1	NM_000615.5	139	880	98	106	740	155	886	110	510	231	286	149	287	275	24	43	26	31	39	47.5	29	30	39	45	41	15	40	82
Endogenous	NCF4	NM_000631.4	235	162	78	139	177	273	100	95	177	105	217	139	159	191	215	418	240	128	345	380	445	162	273	196	413	305	413	527
Endogenous	NCR1	NM_004829.5	27	19	9	19	29	47	24	12	11	10	12	14	25	41	34	49	33	7	23	45	63	19	32	18	46	58	62	110
Endogenous	NEFL	NM_006158.3	50	37	13	14	34	47	29	13	55	339	295	171	73	230	12	104	9	159	259	36.5	18	24	355	20	107	340	68	20
Endogenous	NFATC1	NM_172389.1	144	163	56	78	232	100	158	81	128	96	159	78	117	210	197	333	211	211	349	322.5	457	184	369	268	376	156	325	444
Endogenous	NFATC2	NM_012340.3	417	257	131	292	890	485	407	308	481	251	603	221	429	967	482	1105	749	575	1192	1202.5	1486	1038	1531	1037	1105	856	1192	1389
Endogenous	NFATC3	NM_004555.2	104	335	81	69	262	139	247	62	288	282	390	158	269	160	193	547	367	338	600	534	931	139	626	204	387	325	503	594
Endogenous	NFATC4	NM_001136022.2	328	451	231	183	476	270	515	189	248	283	384	202	306	276	69	160	224	210	230	222	100	260	143	111	163	237	252	105
Endogenous	NFKB1	NM_003998.2	213	231	45	65	225	167	165	56	217	173	218	216	166	144	76	267	153	214	358	260.5	340	156	376	79	238	142	234	389
Endogenous	NFKB2	NM_002502.2	1180	556	226	501	961	793	670	352	726	414	1093	617	572	931	394	698	478	688	984	1000.5	1163	541	641	683	1034	788	1160	1821
Endogenous	NFKBIA	NM_020529.1	4827	6688	1817	3478	7591	3043	5040	2544	5672	3033	4142	8375	2510	5928	1754	5865	3398	4611	5694	2879	5450	6416	5820	3327	7526	4864	4136	6989
Endogenous	NLRC5	NM_032206.4	496	422	346	523	509	880	379	244	497	670	899	803	481	924	839	1305	667	426	948	1124	1395	316	1112	1261	1171	1511	1241	2345
Endogenous	NLRP3	NM_001079821.2	119	107	58	67	117	50	115	196	152	52	98	79	100	470	26	100	93	82	133	92	100	399	142	64	153	203	113	108
Endogenous	NOD1	NM_006092.1	195	286	178	115	307	184	378	97	264	210	321	200	265	307	160	297	242	267	349	354.5	298	191	287	254	386	325	342	436
Endogenous	NOD2	NM_022162.1	196	155	64	189	141	174	96	88	287	138	143	176	190	141	28	167	335	148	256	183	109	61	149	48	209	162	151	91
Endogenous	NOS2A	NM_153292.1	9	20	4	5	7	22	15	6	8	11	12	12	9	21	4	24	26	13	32	19.5	108	6	22	18	35	20	10	67
Endogenous	NOTCH1	NM_017617.3	431	367	207	212	384	371	241	124	301	446	566	802	366	399	233	403	287	690	379	537.5	419	242	404	439	537	408	573	957
Endogenous	NRP1	NM_003873.5	1851	1844	1010	1395	1571	1804	1467	1236	1542	1790	1606	1124	1824	1567	580	689	1084	1347	1199	1014.5	757	1319	1141	403	1119	1168	1303	1190
Endogenous	NT5E	NM_002526.2	931	781	422	278	707	504	583	232	1215	364	367	355	1143	599	189	374	333	294	511	448.5	296	353	241	159	457	465	341	587
Endogenous	NUP107	NM_020401.2	444	546	423	147	342	319	371	130	475	407	1037	741	389	461	216	531	365	1002	436	445	493	183	630	146	455	538	551	567
Endogenous	OAS3	NM_006187.2	530	543	263	209	415	1356	347	158	2122	674	1422	1539	515	806	51	787	497	880	1130	291.5	279	120	1094	232	487	1025	601	793
Endogenous	OSM	NM_020530.4	302	37	20	33	124	50	16	34	68	51	65	95	78	49	12	17	8	39	65	47	23	28	40	37	79	55	51	54
Endogenous	PASD1	NM_173493.2	11	4	2	3	9	8	3	9	9	8	40	10	10	5	5	5	1	72	5	7	5	6	7	8	8	10	4	4
Endogenous	PAX5	NM_016734.1	22	11	11	17	29	53	14	14	36	24	42	20	32	23	251	370	189	56	542	647	689	30	441	146	383	167	602	454
Endogenous	PBK	NM_018492.2	31	81	33	12	27	24	31	14	32	59	51	128	43	38	11	71	47	44	83	70.5	50	13	113	21	52	47	49	29
Endogenous	PDCD1	NM_005018.1	45	24	20	25	51	59	19	24	47	19	48	38	36	65	48	142	98	18	89	183	123	35	128	79	133	143	132	149
Endogenous	PDCD1LG2	NM_025239.3	156	82	17	29	101	51	70	7	175	120	104	109	252	150	21	152	89	48	149	180	195	41	134	21	89	181	134	106
Endogenous	PDGFC	NM_016205.2	50	883	68	43	563	64	536	75	682	302	461	221	337	244	20	231	311	219	263	305.5	148	218	272	34	159	191	102	91
Endogenous	PDGFRB	NM_002609.3	802	2831	432	333	1821	781	2065	327	1912	2183	2097	862	1716	1082	179	946	1273	1199	993	1650.5	665	667	916	230	844	962	1012	720
Endogenous	PECAM1	NM_000442.3	714	1368	340	438	991	568	1086	317	1102	1072	1190	506	1623	900	369	1884	1646	756	1782	1611.5	2141	778	1637	852	1766	1156	1436	1438
Endogenous	PIK3CD	NM_005026.3	251	265	66	141	369	227	243	61	316	232	341	145	421	292	318	745	438	247	959	1456	1493	183	597	610	770	461	926	1368
Endogenous	PIK3CG	NM_002649.2	201	193	81	230	213	269	131	63	198	100	503	97	188	257	259	805	358	138	643	718	953	241	707	334	593	532	775	751
Endogenous	PIN1	NM_006221.2	327	399	215	181	289	307	284	214	267	288	411	343	330	338	206	328	281	338	278	279.5	259	213	310	231	296	356	283	421
Endogenous	PLA2G1B	NM_000928.2	4	1	4	3	4	6	3	4	1	2	1	6	2	7	7	2	2	6	5	3.5	8	2	11	12	5	2	1	4
Endogenous	PLA2G6	NM_001004426.1	100	186	80	97	129	119	145	80	135	116	192	122	139	174	130	327	209	199	195	268	297	95	229	290	246	142	303	317
Endogenous	PLAU	NM_002658.2	4577	2874	743	746	4931	1471	3011	498	5536	5942	2833	2010	3197	4570	76	801	1941	1094	2687	3876	254	964	1825	160	1179	2613	1912	1479
Endogenous	PLAUR	NM_001005376.1	1776	417	175	385	788	409	364	215	454	247	498	460	525	691	59	166	299	355	452	288.5	101	360	162	105	471	419	424	321
Endogenous	PMCH	NM_002674.2	7	19	12	3	14	21	26	9	6	13	9	7	11	9	21	19	25	7	21	25.5	36	13	29	22	38	14	35	53
Endogenous	PNMA1	NM_006029.4	250	375	182	134	412	209	288	92	317	296	363	343	311	280	118	297	224	353	306	344.5	299	327	314	293	278	249	293	414
Endogenous	POU2AF1	NM_006235.2	170	29	36	156	112	139	39	63	25	24	198	13	118	114	274	524	300	46	413	556.5	565	163	578	364	576	251	545	549
Endogenous	POU2F2	NM_002698.2	236	73	48	120	163	158	75	40	89	56	160	64	105	152	348	456	246	85	449	675.5	740	128	499	317	556	274	763	974
Endogenous	PPARG	NM_015869.3	30	59	60	45	26	31	46	32	33	32	48	25	55	31	22	55	47	189	41	42.5	59	138	55	43	98	21	65	42
Endogenous	PPBP	NM_002704.2	67	35	134	12	48	110	25	9	35	26	30	25	39	65	9	19	13	72	50	33	10	28	46	14	15	14	38	22
Endogenous	PRAME	NM_006115.3	5	16	16	7	93	10	5	5	10	7	208	9	14	9	10	16	7	363	22	22	16	46	10	26	6	8	12	34
Endogenous	PRF1	NM_005041.3	236	177	148	175	229	593	129	66	299	146	312	336	284	640	178	589	221	61	562	454.5	555	117	542	277	352	909	463	1041
Endogenous	PRG2	NM_002728.4	31	29	35	18	38	37	24	20	24	17	41	21	23	32	12	34	46	31	47	30.5	29	16	30	35	35	43	31	30
Endogenous	PRKCD	NM_006254.3	425	336	225	174	298	325	227	161	258	249	470	305	278	302	144	485	339	528	413	442	524	247	440	318	473	349	608	502
Endogenous	PRKCE	NM_005400.2	36	62	38	32	75	26	46	21	38	44	73	30	44	47	49	96	95	89	89	79	79	55	84	65	157	44	78	128
Endogenous	PRM1	NM_002761.2	4	8	6	2	5	5	5	3	5	9	7	6	9	9	8	10	4	4	7	9.5	8	2	8	12	5	11	8	13
Endogenous	PSEN1	NM_000021.2	294	741	208	153	430	324	513	146	617	798	545	643	466	452	151	663	392	529	625	576.5	534	186	822	221	508	439	382	601
Endogenous	PSEN2	NM_000447.2	246	217	75	98	173	174	164	80	262	147	288	107	178	134	62	223	149	184	145	158.5	257	68	149	102	181	166	171	283
Endogenous	PSMB10	NM_002801.2	783	552	379	628	504	1303	371	345	622	446	1109	969	564	1155	946	1075	544	773	931	981.5	1072	440	834	953	1140	1384	1206	1860
Endogenous	PSMB7	NM_002799.2	1448	1934	711	733	1595	1169	1717	405	2468	1979	1852	3545	2288	1253	318	1737	1376	1637	1515	1363	1118	975	2131	416	1600	1179	1080	1414
Endogenous	PSMB8	NM_004159.4	1413	1184	488	605	874	1646	953	348	2120	1321	2142	3168	1221	1831	465	2546	1565	1711	2236	1854	2086	530	2371	868	1844	2459	2363	2336
Endogenous	PSMB9	NM_002800.4	2223	1105	502	1013	1152	3285	747	432	2862	1264	3569	5567	1449	2391	1071	3248	1489	1820	2489	1968.5	2523	711	2684	884	1846	3260	2854	3644
Endogenous	PSMD7	NM_002811.3	2063	2534	902	805	1932	1536	2243	1048	1739	1939	2316	2134	1628	1794	362	1455	1986	2013	1439	1428	1154	1293	1758	523	1639	1681	1422	1518
Endogenous	PTGDR2	NM_004778.1	11	12	9	8	4	8	9	7	11	5	2	7	13	3	10	12	5	2	13	11	21	5	8	15	5	6	10	7
Endogenous	PTGS2	NM_000963.1	2996	123	54	149	323	247	80	305	124	101	193	152	187	352	127	69	88	151	348	182	134	133	181	49	292	161	228	332
Endogenous	PTPRC	NM_080921.3	657	661	194	330	857	1171	577	156	962	286	952	497	617	941	484	1740	771	302	1581	1906	2023	457	1324	834	1063	1559	2387	1726
Endogenous	PVR	NM_006505.3	832	731	338	401	760	395	776	335	664	564	444	641	582	883	91	234	299	425	208	256.5	134	264	317	182	365	394	231	393
Endogenous	PYCARD	NM_013258.3	194	226	179	124	81	232	111	119	195	163	310	224	129	128	75	130	196	288	188	129.5	121	66	161	72	118	181	153	186
Endogenous	RAG1	NM_000448.2	14	51	18	9	45	9	30	9	19	25	28	36	28	16	9	23	15	29	8	38	17	18	21	10	10	12	11	13
Endogenous	REL	NM_002908.2	266	319	136	148	422	259	326	117	424	308	519	432	206	422	183	558	409	605	866	623.5	803	270	828	491	839	528	638	845
Endogenous	RELA	NM_021975.2	333	342	167	160	367	233	244	129	459	465	331	351	244	281	126	308	217	354	316	282	268	242	533	196	284	214	234	470
Endogenous	RELB	NM_006509.2	260	221	67	104	334	195	225	91	228	197	442	223	218	334	100	303	179	397	345	384	459	171	287	190	286	302	375	434
Endogenous	REPS1	NM_001128617.2	161	651	156	73	388	162	337	76	581	526	511	209	394	277	206	751	637	549	646	579	885	231	825	283	432	420	422	628
Endogenous	RIPK2	NM_003821.5	202	256	102	64	275	116	213	62	320	251	306	195	236	318	52	271	217	273	349	249	216	136	390	164	262	315	222	223
Endogenous	ROPN1	NM_017578.2	9	6	19	7	10	17	13	8	11	10	4	9	12	20	15	11	10	11	11	16	13	8	12	23	9	7	14	17
Endogenous	RORA	NM_134261.2	277	654	345	291	560	325	795	271	490	300	458	200	421	455	180	578	428	290	568	530	637	252	416	698	642	424	417	550
Endogenous	RORC	NM_001001523.1	45	117	31	50	85	49	86	52	50	60	77	24	151	67	12	41	15	38	39	25	48	15	23	22	18	22	26	34
Endogenous	RPS6	NM_001010.2	22862	26969	12762	13117	21793	20218	24449	11667	32401	24293	28340	22534	29634	20954	21567	45234	24255	30540	51098	48494	62804	13699	47872	33907	46588	22391	42420	56643
Endogenous	RRAD	NM_004165.1	1357	1442	467	585	1094	844	1537	1354	1278	350	299	367	556	2463	12	23	296	58	112	58.5	23	57	44	47	58	68	54	90
Endogenous	RUNX1	NM_001754.4	600	934	180	264	1016	469	905	172	719	695	856	469	526	803	105	291	324	668	512	632	226	612	407	122	304	490	516	353
Endogenous	RUNX3	NM_004350.1	255	276	196	149	325	447	215	91	331	206	490	259	305	344	330	848	458	281	1010	806	1063	168	916	962	846	571	810	1263
Endogenous	S100A12	NM_005621.1	1019	321	197	1035	120	602	388	293	411	242	84	528	446	504	31	277	2365	68	819	142.5	66	75	119	43	956	414	257	131
Endogenous	S100A7	NM_002963.2	16706	15306	9492	5586	4588	12683	7114	3108	8431	25865	3948	23044	4622	4203	51	12575	64091	13	8915	1504.5	232	3705	5547	376	2802	2855	4929	190
Endogenous	S100A8	NM_002964.3	52027	43694	21199	33192	29053	58434	33165	15423	13687	34374	16679	25843	19811	15243	167	7585	56018	1136	28221	1592.5	1216	4472	5176	422	13102	15321	8354	930
Endogenous	S100B	NM_006272.1	90	153	47	80	124	119	185	54	175	111	161	51	203	133	45	219	186	106	190	192.5	167	109	161	77	108	145	124	198
Endogenous	SAA1	NM_199161.1	5246	1224	550	1339	1537	2936	1173	1757	2403	1054	386	2747	3728	3190	28	811	63	565	384	664	23	734	614	61	494	1024	472	461
Endogenous	SBNO2	NM_014963.2	1472	587	372	525	910	853	626	437	463	622	914	987	476	1155	494	604	674	864	606	677	523	494	553	686	1025	842	849	1728
Endogenous	SELE	NM_000450.2	74	32	20	39	171	50	38	65	83	52	102	10	69	103	10	17	20	73	139	64	109	168	63	38	121	20	100	133
Endogenous	SELL	NR_029467.1	336	212	80	300	304	701	195	123	309	65	222	130	383	343	2531	3099	1003	172	3262	3480.5	4138	224	2032	2246	3573	1082	3140	4749
Endogenous	SELPLG	NM_001206609.1	125	211	44	121	175	238	150	39	126	65	183	114	154	207	234	505	272	112	277	416.5	517	94	254	348	441	381	437	620
Endogenous	SEMG1	NM_003007.2	5	16	8	4	6	12	10	11	11	8	6	9	9	12	15	9	7	12	10	8.5	13	8	9	15	7	5	5	10
Endogenous	SERPINB2	NM_002575.1	3520	510	240	216	269	399	308	215	195	213	90	198	476	454	7	42	288	21	438	6.5	9	33	21	9	76	242	48	7
Endogenous	SERPING1	NM_000062.2	3113	4964	972	1491	6483	2889	4122	1220	4131	2746	3983	2734	4032	4519	366	2737	2502	2188	2412	2286.5	1714	4567	2029	570	2039	4620	2963	1769
Endogenous	SH2B2	NM_020979.3	116	67	43	40	95	64	56	43	64	62	92	93	125	89	91	158	84	89	106	158	178	50	164	123	167	75	183	210
Endogenous	SH2D1A	NM_001114937.2	31	73	10	30	125	113	57	16	62	36	140	25	88	116	111	377	113	29	380	411	625	83	303	173	290	248	405	362
Endogenous	SH2D1B	NM_053282.4	14	21	45	16	20	30	10	3	11	14	9	10	28	17	20	40	30	10	35	45.5	36	14	21	26	29	10	38	82
Endogenous	SIGIRR	NM_021805.2	110	131	53	87	190	137	118	82	103	90	274	158	158	205	292	569	276	219	297	482	692	99	310	482	378	329	486	663
Endogenous	SIGLEC1	NM_023068.3	348	232	227	248	279	534	160	175	827	290	505	479	424	280	370	1146	777	321	274	304	1820	149	471	480	727	367	366	1591
Endogenous	SLAMF1	NM_003037.2	38	57	28	33	40	60	31	17	37	11	64	22	36	61	124	240	66	10	135	183.5	272	22	87	156	177	121	213	308
Endogenous	SLAMF6	NM_001184714.1	39	44	14	29	54	55	57	20	34	20	60	20	54	59	184	345	166	15	184	286	257	39	231	185	257	198	249	451
Endogenous	SLAMF7	NM_021181.3	241	39	22	143	117	224	37	26	80	76	236	59	105	180	36	267	144	41	193	250	289	92	165	87	186	312	393	166
Endogenous	SLC11A1	NM_000578.2	384	196	245	91	244	83	262	152	275	80	185	266	151	390	51	259	378	232	137	104.5	38	230	107	105	450	364	286	234
Endogenous	SMAD2	NM_005901.5	217	900	168	101	532	180	649	80	729	496	639	228	551	323	167	653	545	765	723	732	808	227	868	215	417	418	462	491
Endogenous	SMAD3	NM_005902.3	821	1609	1017	396	876	782	1499	388	865	1131	774	1519	960	928	478	1012	773	1032	1226	1065	1231	408	1655	978	1225	652	856	1236
Endogenous	SMPD3	NM_018667.3	7	19	10	29	21	17	16	11	17	9	13	15	22	14	12	54	31	36	65	35.5	57	17	28	22	40	18	19	46
Endogenous	SOCS1	NM_003745.1	308	232	51	128	138	178	189	69	442	210	164	316	331	433	198	683	269	166	704	626	471	162	827	465	565	405	220	1241
Endogenous	SPA17	NM_017425.3	89	97	40	38	142	69	83	33	67	51	88	63	90	73	19	53	95	56	88	67.5	62	48	59	26	62	83	71	58
Endogenous	SPACA3	NM_173847.3	5	13	6	1	10	6	11	6	15	6	10	5	4	8	8	5	5	3	5	10	14	4	6	17	9	10	10	10
Endogenous	SPANXB1	NM_032461.2	20	5	2	3	8	6	8	5	9	5	16	7	8	4	2	1	3	9	3	10.5	1	5	6	5	7	1	7	13
Endogenous	SPINK5	NM_006846.3	276	3448	1255	1821	2027	1546	3271	224	1267	1681	1111	558	1498	346	13	46	238	196	367	38	87	179	257	45	247	410	146	37
Endogenous	SPN	NM_003123.3	114	140	102	192	133	352	76	69	109	72	182	83	128	133	690	325	191	64	338	451.5	547	88	261	602	461	303	618	1200
Endogenous	SPO11	NM_198265.1	4	13	8	5	8	6	8	3	4	9	8	10	4	3	12	5	7	2	5	11.5	8	8	1	6	9	5	7	6
Endogenous	SPP1	NM_000582.2	790	2254	2509	541	4094	173	3234	149	4729	2104	9567	4811	504	731	32	7057	10264	2031	437	2369.5	103	4151	466	196	585	6481	11405	152
Endogenous	SSX1	NM_005635.2	8	4	7	1	12	7	12	2	6	5	3	6	5	7	7	15	5	11	6	10	20	10	15	18	15	8	10	16
Endogenous	SSX4	NM_005636.3	5	9	5	4	4	11	3	1	2	9	3	1	6	5	6	1	6	1	4	2.5	7	3	1	14	7	2	4	13
Endogenous	ST6GAL1	NM_003032.2	520	424	162	355	479	456	222	101	441	257	1043	208	468	386	748	2405	814	737	1882	1804.5	2487	423	1977	969	1794	810	1474	1907
Endogenous	STAT1	NM_007315.2	2697	1596	578	1001	2381	4924	947	435	4011	2844	3212	4411	3077	3549	351	2969	1288	1476	4226	2373	1827	1338	4286	624	1395	3847	2961	2826
Endogenous	STAT2	NM_005419.2	748	1040	448	450	1240	968	998	315	1358	972	1519	1099	1019	1209	202	1012	1050	758	1002	960.5	566	528	948	418	825	1600	1090	1047
Endogenous	STAT3	NM_139276.2	5361	4731	3293	2375	4647	4489	4970	2349	5405	4061	5588	4785	4305	5077	1710	3624	3796	4880	5399	4166.5	3306	3173	5181	3772	4301	3938	4074	5711
Endogenous	STAT4	NM_003151.2	75	141	19	30	109	74	100	19	94	37	102	47	95	133	122	352	111	31	274	259.5	353	65	264	225	245	184	245	413
Endogenous	STAT5B	NM_012448.3	214	460	60	93	296	187	294	72	329	229	335	225	309	292	160	609	349	265	658	644	818	116	500	297	494	358	428	694
Endogenous	STAT6	NM_003153.3	2005	1725	960	910	1672	2008	1275	777	1333	1452	2380	2238	1443	1712	1062	2149	2027	3225	1997	2013	1941	1231	1752	1124	2275	2087	2809	2822
Endogenous	SYCP1	NM_003176.2	11	12	3	3	12	10	6	9	15	14	12	4	9	8	8	8	9	7	12	11.5	7	7	13	18	7	8	11	14
Endogenous	SYK	NM_003177.3	323	465	319	256	318	475	233	120	486	322	561	456	281	296	353	1062	725	547	1036	1042.5	1156	195	1055	297	932	577	1205	950
Endogenous	SYT17	NM_016524.2	6	19	11	4	10	7	8	6	13	8	39	28	14	12	15	22	11	128	25	14.5	13	5	14	3	8	12	16	19
Endogenous	TAB1	NM_153497.2	222	444	224	119	308	250	321	143	248	341	404	302	347	256	136	416	427	291	297	414	436	189	382	291	344	284	384	442
Endogenous	TAL1	NM_003189.2	34	61	44	51	31	48	47	43	55	37	53	49	56	27	74	75	64	29	67	57	67	29	102	84	99	29	36	172
Endogenous	TANK	NM_004180.2	627	1001	270	290	1069	544	818	282	810	840	1116	703	627	783	339	1246	1152	827	1113	1191.5	1391	522	1243	475	991	1123	1260	1194
Endogenous	TAP1	NM_000593.5	599	284	150	205	359	628	238	88	608	437	711	1090	400	870	133	657	360	278	522	328.5	385	226	682	212	446	990	517	654
Endogenous	TAP2	NM_000544.3	2148	642	491	668	877	1554	443	243	1044	859	1337	1572	832	1626	573	1290	696	727	1071	868	1044	508	1195	524	1056	1933	1478	1449
Endogenous	TAPBP	NM_003190.4	7194	1971	1328	2976	3384	4791	2226	1858	3363	2108	5394	5147	2780	3883	3748	3235	2392	3908	2772	2920	2881	2002	2979	1571	3203	4779	5239	6684
Endogenous	TARP	NM_001003799.1	58	54	39	90	55	249	84	28	178	38	133	55	72	173	141	261	132	39	360	203.5	461	16	189	114	196	441	234	397
Endogenous	TBK1	NM_013254.2	123	337	147	85	313	169	300	93	365	255	474	239	282	275	56	331	286	401	340	320.5	278	164	357	154	274	305	233	234
Endogenous	TBX21	NM_013351.1	19	23	15	21	40	63	20	26	44	28	52	24	40	62	45	94	51	18	86	100.5	139	18	105	55	82	117	107	99
Endogenous	TCF7	NM_003202.2	151	348	115	210	522	414	280	85	407	216	616	203	391	394	1969	2516	979	353	2051	3436	4579	321	1526	3738	2230	921	2727	3923
Endogenous	TFE3	NM_006521.3	73	130	49	35	70	43	121	41	130	109	99	74	142	88	17	75	130	84	171	120.5	106	28	130	55	78	68	68	73
Endogenous	TFEB	NM_007162.2	313	262	231	135	213	234	230	232	298	174	320	217	241	221	324	440	316	219	304	339.5	310	184	481	249	392	239	370	584
Endogenous	TFRC	NM_003234.1	724	1022	281	279	1288	575	796	193	1026	1062	1077	1241	730	1387	156	1054	658	1982	828	1042	701	898	1473	269	893	1507	1077	1003
Endogenous	TGFB1	NM_000660.3	2356	1597	1306	1253	1725	1859	1831	960	1472	1542	1627	1754	1847	1815	2379	1452	1793	1068	2234	1739	1282	989	1533	1110	2000	1618	2077	2749
Endogenous	TGFB2	NM_003238.2	46	226	15	16	248	48	193	16	194	213	83	100	227	148	9	39	58	117	63	94	24	45	106	13	32	52	21	22
Endogenous	THBD	NM_000361.2	2039	1509	1006	528	833	899	675	577	1083	1117	1006	3009	685	2352	407	1285	1640	920	638	631.5	662	1292	1646	753	1253	993	864	2081
Endogenous	THBS1	NM_003246.2	6671	3874	823	1172	6325	1357	3649	1921	2765	2572	2356	2338	4711	7150	463	1609	3089	4422	3566	3764	861	4812	4421	2366	4444	2619	2656	1984
Endogenous	THY1	NM_006288.2	644	4156	515	306	2903	621	1993	532	1594	1823	1882	620	1030	1232	68	661	1126	1415	866	1492.5	435	1662	626	235	925	1172	1478	356
Endogenous	TICAM1	NM_014261.1	571	362	299	230	393	346	305	212	341	382	297	481	348	358	128	291	387	378	362	262.5	236	254	297	210	483	236	299	396
Endogenous	TICAM2	NM_021649.4	55	305	33	31	121	42	148	21	260	201	174	97	169	73	19	140	110	77	169	183	124	54	198	46	84	90	115	82
Endogenous	TIGIT	NM_173799.2	151	233	83	130	326	513	186	46	335	83	501	141	204	284	264	867	341	110	1181	1075.5	1108	179	739	353	597	563	863	854
Endogenous	TIRAP	NM_148910.2	100	82	58	43	53	65	83	45	58	46	68	62	73	41	50	100	69	53	93	89.5	98	33	70	72	59	64	76	124
Endogenous	TLR1	NM_003263.3	243	287	72	146	278	284	186	63	522	277	465	220	354	346	122	724	312	257	931	879.5	931	176	693	244	596	435	615	685
Endogenous	TLR10	NM_030956.2	15	25	18	30	51	39	29	28	33	21	44	10	56	18	99	374	80	40	455	545.5	638	39	444	111	227	94	407	307
Endogenous	TLR2	NM_003264.3	474	678	291	214	467	427	356	325	527	456	520	821	406	641	145	566	584	364	393	319.5	215	566	743	307	727	585	334	825
Endogenous	TLR3	NM_003265.2	11	50	10	14	41	43	26	14	138	73	80	20	76	36	11	18	19	132	51	37	23	21	77	23	12	40	28	35
Endogenous	TLR4	NM_138554.2	210	339	174	132	296	179	260	104	587	211	326	185	294	297	59	463	278	205	384	416	576	285	303	288	393	269	351	564
Endogenous	TLR5	NM_003268.3	24	61	21	25	42	27	35	24	55	50	54	31	65	41	20	101	80	60	60	66	73	47	91	24	49	52	55	59
Endogenous	TLR6	NM_006068.2	78	109	43	50	78	95	40	25	157	123	109	84	117	126	62	403	178	71	390	466	412	71	393	144	265	184	326	299
Endogenous	TLR7	NM_016562.3	28	16	14	29	23	65	21	8	113	34	52	24	32	37	38	62	34	35	198	134	112	24	61	39	61	50	132	106
Endogenous	TLR8	NM_016610.2	43	29	19	11	33	34	38	11	76	22	34	25	31	56	16	82	49	18	47	78.5	40	30	51	15	44	81	85	76
Endogenous	TLR9	NM_017442.2	24	50	23	26	35	53	18	11	15	14	26	11	45	39	67	137	48	25	130	194.5	212	27	116	100	122	44	128	188
Endogenous	TMEFF2	NM_016192.2	10	10	8	5	8	10	10	5	11	10	14	9	5	4	25	5	7	6	9	6.5	6	2	5	12	4	5	10	17
Endogenous	TNF	NM_000594.2	188	63	40	44	179	178	48	11	182	135	121	136	242	36	66	211	64	70	461	481	134	122	214	175	136	62	94	392
Endogenous	TNFAIP3	NM_006290.2	3027	843	409	1187	2646	890	1987	1169	2610	709	1359	1237	1130	2357	1263	1939	1767	872	1832	1580	2096	2057	2601	2022	3247	2554	2331	3509
Endogenous	TNFRSF10B	NM_003842.3	365	264	95	115	356	177	249	85	265	244	277	523	216	343	108	255	233	228	216	271	251	186	318	111	391	338	267	244
Endogenous	TNFRSF10C	NM_003841.3	217	53	24	42	42	82	37	28	38	43	33	44	80	91	41	82	28	84	190	79	101	66	51	64	142	40	86	141
Endogenous	TNFRSF11A	NM_003839.2	37	72	17	25	42	54	30	97	41	61	64	42	65	67	23	80	74	44	85	61.5	92	37	59	26	63	49	41	84
Endogenous	TNFRSF11B	NM_002546.2	43	234	11	32	67	53	99	15	30	30	18	21	38	28	19	44	43	34	128	111	61	17	63	51	105	32	84	95
Endogenous	TNFRSF12A	NM_016639.1	714	455	228	207	434	212	293	212	491	428	391	373	435	550	46	96	184	341	214	234.5	19	278	297	102	277	287	173	119
Endogenous	TNFRSF13B	NM_012452.2	16	12	12	31	58	42	24	13	17	7	32	6	17	19	91	367	99	18	171	224	243	57	293	298	313	127	264	389
Endogenous	TNFRSF13C	NM_052945.3	102	33	55	106	141	199	94	74	48	24	215	44	89	183	1338	1934	747	233	1632	1660	1761	188	1721	1077	1852	631	1504	2889
Endogenous	TNFRSF14	NM_003820.2	327	446	178	200	532	457	371	163	451	312	1547	519	422	593	360	1224	690	2483	933	1053	1434	366	772	733	906	906	1130	1323
Endogenous	TNFRSF17	NM_001192.2	103	51	13	151	67	84	17	75	42	21	169	10	141	84	100	402	211	30	261	502	538	133	320	116	310	209	346	178
Endogenous	TNFRSF18	NM_004195.2	439	212	294	210	298	362	138	115	189	79	280	1130	100	383	153	359	116	76	199	127	147	129	179	213	189	389	409	433
Endogenous	TNFRSF1A	NM_001065.2	1717	1993	883	713	1845	1298	1933	655	1870	1718	2318	1749	1505	1570	347	1134	1227	2357	1363	1184.5	932	1263	1329	622	1374	1301	1010	1486
Endogenous	TNFRSF1B	NM_001066.2	838	347	184	413	516	974	412	223	581	268	755	506	445	792	414	935	587	445	1099	939.5	1071	327	794	511	1173	819	1298	1613
Endogenous	TNFRSF4	NM_003327.2	152	152	52	47	168	198	97	35	95	49	120	86	53	136	42	184	89	43	173	137.5	198	69	133	153	117	173	227	287
Endogenous	TNFRSF8	NM_152942.2	70	71	34	83	80	98	60	27	64	27	104	34	53	81	40	58	64	43	114	121	102	64	73	70	105	109	144	128
Endogenous	TNFRSF9	NM_001561.4	50	102	22	16	98	66	95	16	109	35	159	57	44	108	40	231	82	43	174	170	343	49	121	135	115	172	168	147
Endogenous	TNFSF10	NM_003810.2	2562	2108	1081	1476	3201	4001	1261	864	6118	5940	9191	6679	4214	5301	371	2153	2835	5843	2911	2743	1442	1350	3657	322	1423	7355	2617	2918
Endogenous	TNFSF11	NM_003701.2	9	23	8	7	17	5	11	4	24	13	29	12	17	13	16	59	37	18	65	115.5	163	20	85	24	27	19	46	44
Endogenous	TNFSF12	NM_003809.2	339	550	218	294	484	545	429	279	527	298	585	300	582	337	429	648	466	384	609	645.5	591	393	508	407	562	459	713	1006
Endogenous	TNFSF13	NM_003808.3	121	174	123	198	172	176	104	266	178	73	178	156	116	182	162	161	122	165	146	132	147	172	109	144	179	220	233	425
Endogenous	TNFSF13B	NM_006573.4	39	75	28	22	89	88	65	15	309	73	192	78	133	126	36	277	109	73	348	272	270	44	277	92	124	245	186	179
Endogenous	TNFSF14	NM_003807.3	95	43	19	58	127	84	37	36	77	67	122	75	54	113	39	60	65	64	72	85	75	180	47	122	107	65	139	165
Endogenous	TNFSF15	NM_001204344.1	94	42	44	76	76	34	59	56	184	110	103	72	190	72	21	63	46	121	95	83.5	53	27	100	45	82	76	76	107
Endogenous	TNFSF18	NM_005092.2	12	23	3	21	70	40	36	3	27	16	62	11	14	10	2	2	14	47	25	10	8	17	7	1	8	22	16	14
Endogenous	TNFSF4	NM_003326.2	59	451	65	35	526	96	489	35	235	74	303	126	49	130	76	163	120	147	160	166.5	91	336	155	46	111	228	145	167
Endogenous	TNFSF8	NM_001244.3	42	82	24	22	59	54	71	31	71	22	47	45	42	66	361	911	244	37	156	150	259	116	494	383	386	189	158	764
Endogenous	TOLLIP	NM_019009.2	377	599	271	192	420	425	549	194	590	1010	369	505	667	424	128	495	518	428	671	520.5	472	203	845	236	397	399	351	504
Endogenous	TP53	NM_000546.2	271	689	293	164	378	318	669	80	348	931	1133	593	519	360	217	658	301	1576	726	738.5	816	289	976	318	530	466	673	630
Endogenous	TPSAB1	NM_003294.3	1300	2153	1257	1496	2926	2325	3648	847	2156	1897	4767	505	4141	1309	329	1476	1392	895	1704	1276.5	1165	1502	2114	546	845	778	548	403
Endogenous	TPTE	NM_199259.2	5	12	14	4	8	13	16	8	12	14	6	6	8	17	11	11	12	9	9	14.5	14	8	13	24	13	5	7	22
Endogenous	TRAF2	NM_021138.3	631	387	278	357	401	504	324	188	410	345	709	870	509	378	226	565	340	396	507	529	536	221	488	356	725	495	683	744
Endogenous	TRAF3	NM_145725.1	370	408	249	197	463	305	419	146	300	346	721	584	374	454	200	687	418	603	624	676	762	365	667	421	710	524	740	797
Endogenous	TRAF6	NM_145803.1	176	229	197	71	216	174	196	96	215	191	215	176	223	243	129	283	231	229	286	258	279	119	282	287	302	245	227	310
Endogenous	TREM1	NM_018643.3	593	408	119	99	267	108	118	144	150	93	170	160	158	267	27	151	274	194	185	101.5	65	164	75	56	264	162	103	65
Endogenous	TREM2	NM_018965.3	51	105	50	6	47	24	115	21	132	46	99	32	21	67	10	44	197	27	29	32	8	32	43	14	7	112	72	19
Endogenous	TTK	NM_003318.3	75	171	65	23	65	50	62	25	137	137	186	103	83	85	17	104	90	213	90	95.5	80	27	186	49	115	136	122	67
Endogenous	TXK	NM_003328.1	16	27	21	21	27	37	24	7	38	14	18	30	31	24	235	388	81	10	122	166.5	185	37	202	235	286	42	80	576
Endogenous	TXNIP	NM_006472.1	3595	7060	4603	5055	3149	5619	5557	4285	4909	3311	4929	6016	5986	5851	24451	21966	10922	4918	4625	4799.5	12871	4873	11232	15717	12621	10960	6268	25494
Endogenous	TYK2	NM_003331.3	288	535	154	169	387	305	437	150	489	526	596	370	549	461	199	826	526	474	851	813	897	228	848	383	661	579	681	757
Endogenous	UBC	NM_021009.3	23564	37716	10302	10155	25039	17549	22259	8343	23212	19718	23518	23299	19979	28066	5475	21704	20977	24974	15407	14282	12891	16481	17734	6605	15981	25922	16240	16128
Endogenous	ULBP2	NM_025217.2	40	67	47	28	94	52	122	20	171	145	77	108	111	57	18	50	207	78	154	65.5	9	45	79	36	69	60	34	33
Endogenous	USP9Y	NM_004654.3	65	147	41	1	108	67	144	24	1	1	64	1	3	7	74	2	96	31	259	9.5	251	63	3	130	6	4	167	7
Endogenous	VCAM1	NM_001078.3	317	368	70	157	856	436	499	118	478	310	594	207	321	516	243	881	353	209	1077	797	1377	365	821	284	537	671	1293	988
Endogenous	VEGFA	NM_001025366.1	857	735	262	226	1599	308	1372	433	940	704	988	1446	641	1644	73	671	3832	2739	1114	571.5	287	868	810	205	1593	1267	868	498
Endogenous	VEGFC	NM_005429.2	328	227	42	64	382	127	185	60	400	432	214	873	435	330	40	270	221	156	355	347	239	179	354	110	309	301	209	184
Endogenous	XCL2	NM_003175.3	10	37	16	13	44	39	25	12	72	42	59	22	40	27	33	51	87	91	90	89	113	17	97	27	46	66	78	137
Endogenous	XCR1	NM_005283.2	23	25	26	27	36	40	27	8	25	13	48	25	31	26	43	186	61	22	51	81	82	32	88	52	116	65	93	146
Endogenous	YTHDF2	NM_001172828.1	250	554	109	73	419	176	338	76	361	526	499	405	373	270	106	507	424	653	388	444	484	223	711	182	352	316	347	400
Endogenous	ZAP70	NM_001079.3	165	178	66	181	262	435	155	83	132	76	312	111	156	353	1087	1053	457	95	469	1025	1483	113	494	1090	939	887	1245	2231
Endogenous	ZNF205	NM_001031686.1	74	61	52	36	77	60	44	27	53	52	105	90	66	44	7	34	64	106	26	32	20	40	40	12	43	53	39	43
Housekeeping	ABCF1	NM_001090.2	505	572	134	139	502	270	396	127	565	510	663	540	465	505	102	509	421	845	494	482.5	475	289	650	219	461	434	444	502
Housekeeping	AGK	NM_018238.3	109	216	46	57	169	109	147	40	195	164	238	106	168	145	79	221	182	313	229	228	277	93	255	119	196	168	189	216
Housekeeping	ALAS1	NM_000688.4	392	408	174	173	234	321	278	135	331	291	392	297	350	347	94	228	240	520	293	260	250	191	241	90	262	277	314	266
Housekeeping	AMMECR1L	NM_001199140.1	265	517	169	104	380	181	360	116	507	438	380	382	401	267	113	432	323	421	562	444	365	250	527	227	354	243	259	406
Housekeeping	CC2D1B	NM_032449.2	21	37	35	13	46	47	29	17	71	41	69	29	31	26	43	53	65	49	95	80	96	27	77	123	72	19	45	100
Housekeeping	CNOT10	NM_001256741.1	147	238	67	72	265	155	233	54	235	200	302	163	224	179	118	285	234	269	289	299.5	318	117	312	109	245	241	310	312
Housekeeping	CNOT4	NM_001190848.1	206	556	130	109	406	198	317	102	382	392	475	205	418	353	124	519	405	404	521	537	542	242	560	282	430	447	385	505
Housekeeping	COG7	NM_153603.3	200	434	126	118	321	172	332	117	292	349	433	269	302	254	93	327	351	487	321	310.5	273	199	341	137	265	295	302	275
Housekeeping	DDX50	NM_024045.1	240	492	146	98	349	174	361	92	438	385	447	317	361	294	147	487	350	444	583	505.5	578	185	566	218	416	367	399	482
Housekeeping	DHX16	NM_001164239.1	337	289	155	137	260	263	255	136	338	294	441	339	318	282	171	372	258	499	419	358.5	389	194	434	293	365	273	348	528
Housekeeping	DNAJC14	NM_032364.5	110	130	56	112	63	102	90	58	144	87	159	98	110	100	96	108	82	202	118	135	98	51	151	58	118	94	114	228
Housekeeping	EDC3	NM_001142443.1	188	338	168	89	251	134	261	86	280	348	321	161	268	229	95	314	295	337	234	313.5	291	167	351	246	275	272	259	317
Housekeeping	EIF2B4	NM_172195.3	455	497	162	197	446	366	490	166	436	340	592	408	495	342	161	400	394	718	360	422	362	287	372	204	462	295	383	497
Housekeeping	ERCC3	NM_000122.1	261	254	202	146	306	212	239	152	252	235	289	275	295	212	173	236	230	342	293	301	270	170	280	298	313	210	291	402
Housekeeping	FCF1	NM_015962.4	708	1754	1120	369	1442	733	1730	402	1611	1520	1455	1465	1339	1151	595	1696	1694	1493	1695	1653.5	1806	698	2131	1531	1264	1307	1214	1539
Housekeeping	G6PD	NM_000402.2	3752	1068	492	557	514	1016	616	678	393	539	1451	1004	532	740	579	535	795	1798	470	499.5	399	384	501	316	723	677	940	872
Housekeeping	GPATCH3	NM_022078.2	200	102	99	82	131	134	80	89	136	126	118	98	130	76	109	98	95	84	121	116	110	62	132	112	160	69	123	227
Housekeeping	GUSB	NM_000181.1	427	452	174	232	294	269	232	190	268	214	443	327	270	298	235	338	292	414	232	309	250	197	286	169	360	346	378	405
Housekeeping	HDAC3	NM_003883.2	310	512	166	195	339	351	370	134	587	499	632	565	584	310	163	545	278	775	700	616.5	532	196	785	161	479	333	370	527
Housekeeping	HPRT1	NM_000194.1	1629	798	194	270	551	553	553	161	502	618	1312	1034	505	895	254	688	480	1868	769	628	642	304	942	194	632	910	860	743
Housekeeping	MRPS5	NM_031902.3	429	838	242	212	635	371	598	178	495	653	620	930	723	526	229	749	570	669	577	769	634	330	810	326	622	579	615	679
Housekeeping	MTMR14	NM_022485.3	269	420	125	105	416	220	308	105	333	250	432	214	325	266	214	568	415	398	547	651	849	234	540	241	508	343	542	606
Housekeeping	NOL7	NM_016167.3	295	443	46	69	295	141	263	70	354	378	370	371	291	303	80	444	405	539	278	351	378	183	434	99	261	402	320	322
Housekeeping	NUBP1	NM_001278506.1	65	98	16	16	62	53	60	19	86	71	102	79	81	59	30	120	95	100	109	109.5	112	33	118	28	78	80	88	103
Housekeeping	POLR2A	NM_000937.2	2533	2208	1309	963	1825	2478	1399	1130	1370	1903	2574	2269	1412	2125	1102	1618	1481	3275	1862	1550.5	1625	1127	1781	1056	1396	2153	2115	2510
Housekeeping	PPIA	NM_021130.2	258	329	412	114	269	294	221	115	303	398	490	464	309	245	196	361	366	671	398	379.5	460	188	477	409	381	250	281	516
Housekeeping	PRPF38A	NM_032864.3	379	570	204	175	549	344	384	125	467	462	462	606	470	331	265	698	388	517	640	669.5	691	339	761	383	537	378	583	796
Housekeeping	SAP130	NM_024545.3	157	379	119	59	275	121	237	56	351	320	361	251	361	207	57	356	256	500	376	397.5	407	184	440	160	256	284	298	315
Housekeeping	SDHA	NM_004168.1	464	933	331	247	622	451	647	230	604	788	713	796	1029	700	225	901	558	1015	660	598.5	787	308	968	353	598	734	458	687
Housekeeping	SF3A3	NM_006802.2	723	1001	683	332	761	580	760	365	862	815	13184	847	838	754	298	857	797	12949	1038	1019.5	1028	508	1105	801	996	791	999	980
Housekeeping	TBP	NM_001172085.1	246	320	97	97	262	216	245	100	374	286	308	346	215	218	153	380	343	271	285	321.5	308	166	353	126	303	252	357	481
Housekeeping	TLK2	NM_006852.2	485	599	310	278	469	483	436	231	694	530	627	523	485	435	301	534	500	547	629	553.5	518	250	711	342	562	467	536	688
Housekeeping	TMUB2	NM_024107.2	321	342	142	147	203	226	248	112	371	241	285	308	306	264	130	282	229	314	319	324.5	233	94	297	181	277	276	325	402
Housekeeping	TRIM39	NM_021253.3	120	116	53	33	100	78	97	43	139	105	140	115	137	116	67	151	128	165	195	173	207	48	221	111	171	126	132	186
Housekeeping	TUBB	NM_178014.2	4288	4241	635	785	2334	2156	2092	505	3225	3471	3932	3426	2575	2471	602	2856	1865	5299	2844	2802.5	2538	1596	3675	530	2294	2349	2832	2676
Housekeeping	USP39	NM_001256725.1	169	285	67	86	168	179	168	42	214	241	369	357	208	161	107	265	186	648	278	240.5	259	74	397	89	232	174	237	287
Housekeeping	ZC3H14	NM_001160103.1	129	488	292	99	328	127	438	132	468	618	619	359	462	383	92	468	341	720	604	538.5	469	169	845	379	410	334	319	374
Housekeeping	ZKSCAN5	NM_014569.3	24	62	32	16	39	26	43	8	54	50	61	128	52	39	21	99	32	67	60	67	66	19	54	55	53	36	46	73
Housekeeping	ZNF143	NM_003442.5	106	244	62	50	138	89	174	57	177	223	154	135	185	157	56	239	175	192	252	273.5	301	65	280	102	203	175	204	225
Housekeeping	ZNF346	NM_012279.2	29	111	56	23	79	75	82	30	65	75	139	93	121	89	86	217	117	116	173	210.5	242	46	195	180	146	94	127	181
Negative	NEG_A	ERCC_00096.1	11	11	16	5	14	3	6	9	6	6	7	5	3	2	11	4	8	1	4	6	10	10	7	7	3	3	8	7
Negative	NEG_B	ERCC_00041.1	9	4	5	2	4	9	6	6	6	7	2	5	3	9	1	8	8	5	8	8	5	4	7	8	9	7	9	8
Negative	NEG_C	ERCC_00019.1	8	9	15	5	7	16	8	9	8	4	5	21	5	8	3	14	11	10	13	13	10	12	14	11	11	19	14	10
Negative	NEG_D	ERCC_00076.1	5	4	4	3	8	7	2	6	5	5	8	8	3	8	1	8	4	7	3	2	3	6	6	4	3	5	5	2
Negative	NEG_E	ERCC_00098.1	11	7	13	12	12	11	9	8	8	11	5	7	7	6	8	14	10	5	6	9	8	5	11	10	7	15	9	7
Negative	NEG_F	ERCC_00126.1	8	12	16	6	9	18	10	11	5	6	4	7	7	11	9	6	12	16	14	10	11	6	15	14	7	9	6	5
Negative	NEG_G	ERCC_00144.1	6	7	4	4	3	6	4	3	6	7	12	6	1	2	4	5	4	7	4	5.5	8	4	5	6	3	2	3	10
Negative	NEG_H	ERCC_00154.1	4	4	3	6	9	11	4	4	1	8	9	3	2	8	6	11	7	8	4	8.5	8	7	7	4	8	8	7	11
Positive	POS_A	ERCC_00117.1	27378	19561	48634	27227	22491	22598	23474	37182	10322	24712	22759	21624	21854	20563	33796	14873	23826	26104	17841	15090	19920	27814	22239	38188	27695	18872	20728	18188
Positive	POS_B	ERCC_00112.1	6059	4166	10352	5893	5235	5569	5560	8595	2388	5578	5363	5141	5054	4657	7508	3550	5598	6201	4234	3660.5	4963	6773	5032	8208	6124	4071	4599	4347
Positive	POS_C	ERCC_00002.1	1795	1334	3008	1823	1512	1544	1627	2560	759	1708	1500	1466	1481	1330	2202	1028	1632	1838	1258	1049.5	1412	1936	1431	2430	1855	1215	1382	1291
Positive	POS_D	ERCC_00092.1	481	318	755	457	391	431	405	633	198	439	445	370	413	340	601	315	431	495	344	298	397	484	355	616	468	352	339	361
Positive	POS_E	ERCC_00035.1	117	89	182	120	88	86	90	139	46	93	83	86	82	66	132	46	87	89	66	60	69	101	98	139	82	104	94	67
Positive	POS_F	ERCC_00034.1	50	46	78	42	53	38	38	59	14	32	29	42	39	44	45	37	29	34	31	31	41	49	37	61	44	37	41	36
